# Supplementary material for: An analysis of frailty and multimorbidity in 20,566 UK Biobank participants with type 2 diabetes
Source: Commun Med (Lond). 2021 Aug 27;1:28. doi: 10.1038/s43856-021-00029-9 (PMC9053176; doi:10.1038/s43856-021-00029-9)
Supplement: Supplementary file 3 — Supplementary data 1 [file 43856_2021_29_MOESM3_ESM.xlsx]

## Sheet: Sheet1
Diagnosis	three_character	fourth_character
Congestive heart failure	I09	9
Congestive heart failure	I11	0
Congestive heart failure	I13	0
Congestive heart failure	I13	2
Congestive heart failure	I25	5
Congestive heart failure	I42	0
Congestive heart failure	I42	5
Congestive heart failure	I42	6
Congestive heart failure	I42	7
Congestive heart failure	I42	8
Congestive heart failure	I42	9
Congestive heart failure	I43
Congestive heart failure	I50
Congestive heart failure	P29	0
Cardiac arrhythmias	I44	1
Cardiac arrhythmias	I44	2
Cardiac arrhythmias	I44	3
Cardiac arrhythmias	I45	6
Cardiac arrhythmias	I45	9
Cardiac arrhythmias	I47
Cardiac arrhythmias	I48
Cardiac arrhythmias	I49
Cardiac arrhythmias	R00	0
Cardiac arrhythmias	R00	1
Cardiac arrhythmias	R00	8
Cardiac arrhythmias	T82	1
Cardiac arrhythmias	Z45	0
Cardiac arrhythmias	Z95	0
Vascular disease	A52	0
Vascular disease	I05
Vascular disease	I06
Vascular disease	I07
Vascular disease	I08
Vascular disease	I09	1
Vascular disease	I09	8
Vascular disease	I34
Vascular disease	I35
Vascular disease	I36
Vascular disease	I37
Vascular disease	I38
Vascular disease	I39
Vascular disease	Q23	0
Vascular disease	Q23	1
Vascular disease	Q23	2
Vascular disease	Q23	3
Vascular disease	Z95	2
Vascular disease	Z95	3
Vascular disease	Z95	4
Pulmonary circulation disorders	I26
Pulmonary circulation disorders	I27
Pulmonary circulation disorders	I28	0
Pulmonary circulation disorders	I28	8
Pulmonary circulation disorders	I28	9
Peripheral vascular disorders	I70
Peripheral vascular disorders	I71
Peripheral vascular disorders	I73	1
Peripheral vascular disorders	I73	8
Peripheral vascular disorders	I73	9
Peripheral vascular disorders	I77	1
Peripheral vascular disorders	I79	0
Peripheral vascular disorders	I79	2
Peripheral vascular disorders	K55	1
Peripheral vascular disorders	K55	8
Peripheral vascular disorders	Z95	8
Peripheral vascular disorders	Z95	9
Hypertension, uncomplicated	I10
Hypertension, complicated	I11
Hypertension, complicated	I12
Hypertension, complicated	I13
Hypertension, complicated	I15
Paralysis	G04	1
Paralysis	G11	4
Paralysis	G80	1
Paralysis	G80	2
Paralysis	G81
Paralysis	G82
Paralysis	G83	0
Paralysis	G83	1
Paralysis	G83	2
Paralysis	G83	3
Paralysis	G83	4
Paralysis	G83	9
Other neurological disorders	G10
Other neurological disorders	G11
Other neurological disorders	G12
Other neurological disorders	G13
Other neurological disorders	G20
Other neurological disorders	G21
Other neurological disorders	G22
Other neurological disorders	G25	4
Other neurological disorders	G25	5
Other neurological disorders	G31	2
Other neurological disorders	G31	8
Other neurological disorders	G31	9
Other neurological disorders	G32
Other neurological disorders	G35
Other neurological disorders	G36
Other neurological disorders	G37
Other neurological disorders	G40
Other neurological disorders	G41
Other neurological disorders	G93	1
Other neurological disorders	G93	4
Other neurological disorders	R47	0
Other neurological disorders	R56
Chronic pulmonary disease	I27	8
Chronic pulmonary disease	I27	9
Chronic pulmonary disease	J40
Chronic pulmonary disease	J41
Chronic pulmonary disease	J42
Chronic pulmonary disease	J43
Chronic pulmonary disease	J44
Chronic pulmonary disease	J45
Chronic pulmonary disease	J46
Chronic pulmonary disease	J47
Chronic pulmonary disease	J60
Chronic pulmonary disease	J61
Chronic pulmonary disease	J62
Chronic pulmonary disease	J63
Chronic pulmonary disease	J64
Chronic pulmonary disease	J65
Chronic pulmonary disease	J66
Chronic pulmonary disease	J67
Chronic pulmonary disease	J68	4
Chronic pulmonary disease	J70	1
Chronic pulmonary disease	J70	3
Diabetes, uncomplicated	E10	0
Diabetes, uncomplicated	E10	1
Diabetes, uncomplicated	E10	9
Diabetes, uncomplicated	E11	0
Diabetes, uncomplicated	E11	1
Diabetes, uncomplicated	E11	9
Diabetes, uncomplicated	E12	0
Diabetes, uncomplicated	E12	1
Diabetes, uncomplicated	E12	9
Diabetes, uncomplicated	E13	0
Diabetes, uncomplicated	E13	1
Diabetes, uncomplicated	E13	9
Diabetes, uncomplicated	E14	0
Diabetes, uncomplicated	E14	1
Diabetes, uncomplicated	E14	9
Diabetes, complicated	E10	2
Diabetes, complicated	E10	3
Diabetes, complicated	E10	4
Diabetes, complicated	E10	5
Diabetes, complicated	E10	6
Diabetes, complicated	E10	7
Diabetes, complicated	E10	8
Diabetes, complicated	E11	2
Diabetes, complicated	E11	3
Diabetes, complicated	E11	4
Diabetes, complicated	E11	5
Diabetes, complicated	E11	6
Diabetes, complicated	E11	7
Diabetes, complicated	E11	8
Diabetes, complicated	E12	2
Diabetes, complicated	E12	3
Diabetes, complicated	E12	4
Diabetes, complicated	E12	5
Diabetes, complicated	E12	6
Diabetes, complicated	E12	7
Diabetes, complicated	E12	8
Diabetes, complicated	E13	2
Diabetes, complicated	E13	3
Diabetes, complicated	E13	4
Diabetes, complicated	E13	5
Diabetes, complicated	E13	6
Diabetes, complicated	E13	7
Diabetes, complicated	E13	8
Diabetes, complicated	E14	2
Diabetes, complicated	E14	3
Diabetes, complicated	E14	4
Diabetes, complicated	E14	5
Diabetes, complicated	E14	6
Diabetes, complicated	E14	7
Diabetes, complicated	E14	8
Hypothyroidism	E00
Hypothyroidism	E01
Hypothyroidism	E02
Hypothyroidism	E03
Hypothyroidism	E89	0
Renal failure	I12	0
Renal failure	I13	1
Renal failure	N18
Renal failure	N19
Renal failure	N25	0
Renal failure	Z49	0
Renal failure	Z49	1
Renal failure	Z49	2
Renal failure	Z94	0
Renal failure	Z99	2
Liver disease	B18
Liver disease	I85
Liver disease	I86	4
Liver disease	I98	2
Liver disease	K70
Liver disease	K71	1
Liver disease	K71	3
Liver disease	K71	4
Liver disease	K71	5
Liver disease	K71	7
Liver disease	K72
Liver disease	K73
Liver disease	K74
Liver disease	K76	0
Liver disease	K76	2
Liver disease	K76	3
Liver disease	K76	4
Liver disease	K76	5
Liver disease	K76	6
Liver disease	K76	7
Liver disease	K76	8
Liver disease	K76	9
Liver disease	Z94	4
Peptic ulcer disease, excluding bleeding	K25	7
Peptic ulcer disease, excluding bleeding	K25	9
Peptic ulcer disease, excluding bleeding	K26	7
Peptic ulcer disease, excluding bleeding	K26	9
Peptic ulcer disease, excluding bleeding	K27	7
Peptic ulcer disease, excluding bleeding	K27	9
Peptic ulcer disease, excluding bleeding	K28	7
Peptic ulcer disease, excluding bleeding	K28	9
AIDS/HIV	B20
AIDS/HIV	B21
AIDS/HIV	B22
AIDS/HIV	B24
Lymphoma	C81
Lymphoma	C82
Lymphoma	C83
Lymphoma	C84
Lymphoma	C85
Lymphoma	C88
Lymphoma	C96
Lymphoma	C90	0
Lymphoma	C90	2
Metastatic cancer	C77
Metastatic cancer	C78
Metastatic cancer	C79
Metastatic cancer	C80
Solid tumour without metastasis	C00
Solid tumour without metastasis	C01
Solid tumour without metastasis	C02
Solid tumour without metastasis	C03
Solid tumour without metastasis	C04
Solid tumour without metastasis	C05
Solid tumour without metastasis	C06
Solid tumour without metastasis	C07
Solid tumour without metastasis	C08
Solid tumour without metastasis	C09
Solid tumour without metastasis	C10
Solid tumour without metastasis	C11
Solid tumour without metastasis	C12
Solid tumour without metastasis	C13
Solid tumour without metastasis	C14
Solid tumour without metastasis	C15
Solid tumour without metastasis	C16
Solid tumour without metastasis	C17
Solid tumour without metastasis	C18
Solid tumour without metastasis	C19
Solid tumour without metastasis	C20
Solid tumour without metastasis	C21
Solid tumour without metastasis	C22
Solid tumour without metastasis	C23
Solid tumour without metastasis	C24
Solid tumour without metastasis	C25
Solid tumour without metastasis	C26
Solid tumour without metastasis	C30
Solid tumour without metastasis	C31
Solid tumour without metastasis	C32
Solid tumour without metastasis	C33
Solid tumour without metastasis	C34
Solid tumour without metastasis	C37
Solid tumour without metastasis	C38
Solid tumour without metastasis	C39
Solid tumour without metastasis	C40
Solid tumour without metastasis	C41
Solid tumour without metastasis	C43
Solid tumour without metastasis	C45
Solid tumour without metastasis	C46
Solid tumour without metastasis	C47
Solid tumour without metastasis	C48
Solid tumour without metastasis	C49
Solid tumour without metastasis	C50
Solid tumour without metastasis	C51
Solid tumour without metastasis	C52
Solid tumour without metastasis	C53
Solid tumour without metastasis	C54
Solid tumour without metastasis	C55
Solid tumour without metastasis	C56
Solid tumour without metastasis	C57
Solid tumour without metastasis	C58
Solid tumour without metastasis	C60
Solid tumour without metastasis	C61
Solid tumour without metastasis	C62
Solid tumour without metastasis	C63
Solid tumour without metastasis	C64
Solid tumour without metastasis	C65
Solid tumour without metastasis	C66
Solid tumour without metastasis	C67
Solid tumour without metastasis	C68
Solid tumour without metastasis	C69
Solid tumour without metastasis	C70
Solid tumour without metastasis	C71
Solid tumour without metastasis	C72
Solid tumour without metastasis	C73
Solid tumour without metastasis	C74
Solid tumour without metastasis	C75
Solid tumour without metastasis	C76
Solid tumour without metastasis	C97
Rheumatoid arthritis/collagen vascular diseases	L94	0
Rheumatoid arthritis/collagen vascular diseases	L94	1
Rheumatoid arthritis/collagen vascular diseases	L94	3
Rheumatoid arthritis/collagen vascular diseases	M05
Rheumatoid arthritis/collagen vascular diseases	M06
Rheumatoid arthritis/collagen vascular diseases	M08
Rheumatoid arthritis/collagen vascular diseases	M12	0
Rheumatoid arthritis/collagen vascular diseases	M12	3
Rheumatoid arthritis/collagen vascular diseases	M30
Rheumatoid arthritis/collagen vascular diseases	M31	0
Rheumatoid arthritis/collagen vascular diseases	M31	1
Rheumatoid arthritis/collagen vascular diseases	M31	2
Rheumatoid arthritis/collagen vascular diseases	M31	3
Rheumatoid arthritis/collagen vascular diseases	M32
Rheumatoid arthritis/collagen vascular diseases	M33
Rheumatoid arthritis/collagen vascular diseases	M34
Rheumatoid arthritis/collagen vascular diseases	M35
Rheumatoid arthritis/collagen vascular diseases	M45
Rheumatoid arthritis/collagen vascular diseases	M46	1
Rheumatoid arthritis/collagen vascular diseases	M46	8
Rheumatoid arthritis/collagen vascular diseases	M46	9
Coagulopathy	D65
Coagulopathy	D66
Coagulopathy	D67
Coagulopathy	D68
Coagulopathy	D69	1
Coagulopathy	D69	3
Coagulopathy	D69	4
Coagulopathy	D69	5
Coagulopathy	D69	6
Obesity	E66
Weight loss	E40
Weight loss	E41
Weight loss	E42
Weight loss	E43
Weight loss	E44
Weight loss	E45
Weight loss	E46
Weight loss	R63	4
Weight loss	R64
Fluid and electrolyte disorders	E22	2
Fluid and electrolyte disorders	E86
Fluid and electrolyte disorders	E87
Blood loss anaemia	D50	0
Deficiency anaemia	D50	8
Deficiency anaemia	D50	9
Deficiency anaemia	D51
Deficiency anaemia	D52
Deficiency anaemia	D53
Alcohol abuse	F10
Alcohol abuse	E52
Alcohol abuse	G62	1
Alcohol abuse	I42	6
Alcohol abuse	K29	2
Alcohol abuse	K70	0
Alcohol abuse	K70	3
Alcohol abuse	K70	9
Alcohol abuse	T51
Alcohol abuse	Z50	2
Alcohol abuse	Z71	4
Alcohol abuse	Z72	1
Drug abuse	F11
Drug abuse	F12
Drug abuse	F13
Drug abuse	F14
Drug abuse	F15
Drug abuse	F16
Drug abuse	F18
Drug abuse	F19
Drug abuse	Z71	5
Drug abuse	Z72	2
Psychoses	F20
Psychoses	F22
Psychoses	F23
Psychoses	F24
Psychoses	F25
Psychoses	F28
Psychoses	F29
Psychoses	F30	2
Psychoses	F31	2
Psychoses	F31	5
Depression	F20	4
Depression	F31	3
Depression	F31	4
Depression	F31	5
Depression	F32
Depression	F33
Depression	F34	1
Depression	F41	2
Depression	F43	2
