# Supplementary material for: An analysis of frailty and multimorbidity in 20,566 UK Biobank participants with type 2 diabetes
Source: Commun Med (Lond). 2021 Aug 27;1:28. doi: 10.1038/s43856-021-00029-9 (PMC9053176; doi:10.1038/s43856-021-00029-9)
Supplement: Supplementary file 4 — Supplementary data 2 [file 43856_2021_29_MOESM4_ESM.xlsx]

## Sheet: Sheet1
Long term condition grouping	Conditions included as reported by participants	ICD-10 codes
1. Painful conditions	Back pain	M50-54
	Joint pain	M25.5
	Back pain	R51
	Joint pain	M72.2
	Headaches (not migraine)	G56.0
	Sciatica	M79.7
	Plantar fasciitis	M15-M19, M13.9
	Carpal tunnel syndrome	G53.0
	Fibromyalgia	M45
	Arthritis	M15-M19
	Shingles	M10
	Disc problem	G50.0, G50.1
	Prolapsed disc/slipped disc	R52.1
	Spine arthritis/spondylitis	R52.2
	Ankylosing spondylitis	R52.9
	Back problem
	Osteoarthritis
	Gout
	Cervical spondylosis
	Trigeminal neuralgia
	Disc degeneration
	Trapped nerve/compressed nerve
2. Hypertension	Hypertension
	Essential Hypertension
3. Depression	Depression
	Postnatal Depression
4. Asthma	Asthma	J45-46
5. Atrial Fibrillation	Atrial Fibrillation	I48.0, I48.1, I48.2, I48.91
6. Coronary Heart Disease	Heart attack/Myocardial Infarction	I20-25
	Angina
7. Dyspepsia	Gastro-oesophageal reflux (GORD)/gastric reflux	K20-30
	Oesophagitis /Barrett's oesophagus
	Gastric stomach ulcers
	Gastric erosions/gastritis
	Duodenal ulcer
	Dyspepsia/indigestion
	Hiatus hernia
	Helicobacter pylori
8. Diabetes	Diabetic nephropathy
	Diabetic neuropathy/ulcers
	Diabetes
	Type 1 diabetes
	Type 2 diabetes
	Diabetic eye disease
	Thyroid problem (not cancer)	E00-E07
9. Thyroid disorders	Hyperthyroidism/thyrotoxicosis
	Hypothyroidism/myxoedema
	Grave’s disease
	Thyroid goitre
	Thyroiditis
10. Connective tissue disorders	Myositis/myopathy	M30-M36
	Systemic Lupus Erythematosus
	Connective tissue disorder	M05, 06, 07, 08, 09
	Sjogrens syndrome/sicca syndrome
	Dermatopolymyositis
	Scleroderma/systemic sclerosis
	Rheumatoid arthritis
	Psoriatic arthropathy
	Dermatomyositis
	Polymyositis
	Polymyalgia Rheumatica
	Malabsorption/coeliac disease
11. Chronic Obstructive Pulmonary Disease (COPD)	COPD/chronic obstructive airways disease	J42, 43, 44
	Emphysema/chronic bronchitis
	Emphysema
12. Anxiety	Anxiety/panic attacks	F40-45
	Nervous breakdown
	Post-traumatic stress disorder
	Obsessive compulsive disorder
	Stress
	Insomnia
	Psychological/psychiatric problem
13. Irritable bowel syndrome	Irritable bowel syndrome	K58
14. Alcohol problems	Alcohol dependency
	Alcoholic liver disease/alcoholic cirrhosis
15. Other psychoactive substance abuse	Opioid dependency
	Other substance abuse/dependency
16. Treated constipation	Constipation	K59.0, K45.3
17. Stroke/Transient Ischaemic Attack (TIA)	Stroke	I60 61. 62, 63, 64, 69
	TIA	G45
	Subarachnoid haemorrhage
	Brain haemorrhage
	Ischaemic stroke
18. Chronic kidney disease	Polycystic kidney
	Diabetic nephropathy
	Renal/kidney failure
	Renal failure requiring dialysis
	Renal failure not requiring dialysis
	Kidney nephropathy
	Immunoglobulin A (IgA) nephropathy
19. Diverticular disease	Diverticular disease	K57
	Diverticulitis
20. Peripheral vascular disease	Peripheral vascular disease
	Leg claudication/intermittent claudication
21. Heart failure	Cardiomyopathy
	Hypertrophic cardiomyopathy
	Heart failure/pulmonary oedema
22. Prostate disorders	Prostate problem (not cancer)	N40, 41, 42
	Enlarged prostate
	Benign prostatic hypertrophy
23. Glaucoma	Glaucoma	H40, H42
24. Epilepsy	Epilepsy	G40, G41
25. Dementia	Dementia
	Alzheimer’s disease
	Cognitive impairment
26. Schizophrenia/bipolar disorder	Schizophrenia
	Mania/
	Bipolar disorder
	Manic depression
27. Psoriasis/eczema	Eczema	L40,
	Dermatitis	L20, 21, 23, 24, 25, 30
	Psoriasis
28. Inflammatory Bowel Disease	Inflammatory Bowel Disease	K50 (Crohns), K51 (UC), K52 (non specific colitis)
	Crohn’s disease
	Ulcerative colitis
29. Migraine	Migraine	G43
30. Chronic sinusitis	Chronic sinusitis	J32
31. Anorexia or bulimia	Anorexia	F50 (covers all eating disorders)
	Bulimia
	Other eating disorders
32. Bronchiectasis	Bronchiectasis	J47
33. Parkinson’s disease	Parkinson’s disease	G20
34. Multiple Sclerosis	Multiple Sclerosis	G35
35. Viral Hepatitis	Infective/viral hepatitis	B18 (chronic viral hepatitis), B19
	Hepatitis B
	Hepatitis C
	Hepatitis D
	Hepatitis E
36. Chronic Liver disease	Oesophageal varices	K70-77
	Non infective hepatitis
	Liver failure/cirrhosis
	Primary biliary cirrhosis
37. Osteoporosis	Osteoporosis	M80, M81
38. Chronic fatigue syndrome	Chronic fatigue syndrome	R53.82 chronic fatigue syndrome, G93.3 post viral fatigue syndrome
39. Endometriosis	Endometriosis	N80 Endometriosis
40. Meniere’s disease	Meniere’s disease	H81.0
41. Pernicious Anaemia	Pernicious Anaemia	D51
42. Polycystic ovary	Polycystic ovary	E28.2
43. Cancer	Lifetime diagnosis
