# Supplementary material for: An analysis of frailty and multimorbidity in 20,566 UK Biobank participants with type 2 diabetes
Source: Commun Med (Lond). 2021 Aug 27;1:28. doi: 10.1038/s43856-021-00029-9 (PMC9053176; doi:10.1038/s43856-021-00029-9)
Supplement: Supplementary file 5 — Supplementary data 3 [file 43856_2021_29_MOESM5_ESM.xlsx]

## Sheet: Sheet1
Glaucoma *	Categorised 0/1
Cataracts *	Categorised 0/1
Hearing difficulty	Categorised 0/1
Migraine *	Categorised 0/1
Dental problems	Categorised 0/1 for none vs. any
Self-rated health	0 – excellent; 0.25 – good; 0.5 - fair, 1 - poor
Fatigue: frequency of tiredness / lethargy in last two weeks	0, 0.25, 0.5, 1, respectively
Sleep: experience of sleeplessness/insomnia	Categorised 0, 0.5, 1, respectively
Depressed feelings: frequency in last two weeks	0 – not at all, 0.5 – several days, 0.75 -- more than half, 1 – nearly every day
Self-described nervous personality	Categorised 0/1
Severe anxiety/ panic attacks *	Categorised 0/1
Common to feel loneliness	Categorised 0/1
Sense of misery (ever/never)	Categorised 0/1
Infirmity: long-standing illness or disability	Categorised 0/1
Falls in last year	0 - no fall, 0.5 - one fall, 1 - more than one fall
Fractures/broken bones in last five years	Categorised 0/1
Diabetes *	Categorised 0/1
Myocardial infarction *	Categorised 0/1
Angina *	Categorised 0/1
Stroke *	Categorised 0/1
High blood pressure *	Categorised 0/1
Hypothyroidism *	Categorised 0/1
Deep-vein thrombosis *	Categorised 0/1
High cholesterol *	Categorised 0/1
Breathing: wheeze in last year	Categorised 0/1
Pneumonia *	Categorised 0/1
Chronic bronchitis/emphysema *	Categorised 0/1
Asthma *	Categorised 0/1
Rheumatoid arthritis *	Categorised 0/1
Osteoarthritis *	Categorised 0/1
Gout *	Categorised 0/1
Osteoporosis *	Categorised 0/1
Hayfever, allergic rhinitis or eczema *	Categorised 0/1
Psoriasis *	Categorised 0/1
Any cancer diagnosis *	Categorised 0/1
Multiple cancers diagnosed (number reported)	Categorised 0/1
Chest pain	Categorised 0/1
Head and/or neck pain	Categorised 0/1
Back pain	Categorised 0/1
Stomach/abdominal pain	Categorised 0/1
Hip pain	Categorised 0/1
Knee pain	Categorised 0/1
Whole-body pain	Categorised 0/1
Facial pain	Categorised 0/1
Sciatica *	Categorised 0/1
Gastric reflux *	Categorised 0/1
Hiatus hernia *	Categorised 0/1
Gall stones *	Categorised 0/1
Diverticulitis *	Categorised 0/1
