# Supplementary material for: An analysis of frailty and multimorbidity in 20,566 UK Biobank participants with type 2 diabetes
Source: Commun Med (Lond). 2021 Aug 27;1:28. doi: 10.1038/s43856-021-00029-9 (PMC9053176; doi:10.1038/s43856-021-00029-9)
Supplement: Supplementary file 6 — Supplementary data 4 [file 43856_2021_29_MOESM6_ESM.xlsx]

## Sheet: Sheet1
eTable 4: Frailty and baseline characteristics
	Total	Frailty Phenotype			Frailty Index
	(n = 20566)	Robust	Pre-frail	Frail	FI <0.1	FI 0.1-0.15	FI >0.15-0.2	FI >0.2
		(n = 6261)	(n = 11026)	(n = 2505)	(n = 5591)	(n = 5215)	(n = 4196)	(n = 5564)
Age
Mean (sd)	60.2 (6.5)	60.6 (6.9)	60.1 (6.9)	59.9 (7)	59.9 (6.7)	60.4 (6.7)	60.6 (6.8)	60 (7.2)
Sex
Female	7578 (36.8%)	1810 (28.9%)	4191 (38%)	1249 (49.9%)	1625 (29.1%)	1779 (34.1%)	1638 (39%)	2536 (45.6%)
Male	12988 (63.2%)	4451 (71.1%)	6835 (62%)	1256 (50.1%)	3966 (70.9%)	3436 (65.9%)	2558 (61%)	3028 (54.4%)
SES
Quintile 1 (affluent)	2993 (14.6%)	1177 (18.8%)	1543 (14%)	204 (8.1%)	1013 (18.1%)	838 (16.1%)	587 (14%)	555 (10%)
Quintile 2	3314 (16.1%)	1267 (20.2%)	1724 (15.6%)	248 (9.9%)	1017 (18.2%)	949 (18.2%)	683 (16.3%)	665 (12%)
Quintile 3	3686 (17.9%)	1251 (20%)	1971 (17.9%)	355 (14.2%)	1103 (19.7%)	971 (18.6%)	733 (17.5%)	879 (15.8%)
Quintile 4	4333 (21.1%)	1277 (20.4%)	2381 (21.6%)	513 (20.5%)	1128 (20.2%)	1085 (20.8%)	915 (21.8%)	1205 (21.7%)
Quintile 5 (deprived)	6209 (30.2%)	1283 (20.5%)	3389 (30.7%)	1179 (47.1%)	1324 (23.7%)	1368 (26.2%)	1269 (30.2%)	2248 (40.4%)
NA's	31 (0.2%)	6 (0.1%)	18 (0.2%)	6 (0.2%)	6 (0.1%)	4 (0.1%)	9 (0.2%)	12 (0.2%)
Ethnicity
White	17715 (86.1%)	5667 (90.5%)	9421 (85.4%)	2054 (82%)	4645 (83.1%)	4502 (86.3%)	3677 (87.6%)	4891 (87.9%)
Asian/Asian British	1404 (6.8%)	270 (4.3%)	808 (7.3%)	237 (9.5%)	460 (8.2%)	340 (6.5%)	260 (6.2%)	344 (6.2%)
Black/Black British	695 (3.4%)	167 (2.7%)	412 (3.7%)	92 (3.7%)	227 (4.1%)	195 (3.7%)	132 (3.1%)	141 (2.5%)
Chinese	71 (0.3%)	18 (0.3%)	50 (0.5%)	3 (0.1%)	32 (0.6%)	20 (0.4%)	13 (0.3%)	6 (0.1%)
Mixed	137 (0.7%)	48 (0.8%)	70 (0.6%)	17 (0.7%)	39 (0.7%)	34 (0.7%)	27 (0.6%)	37 (0.7%)
Other ethnic group	364 (1.8%)	66 (1.1%)	207 (1.9%)	78 (3.1%)	96 (1.7%)	95 (1.8%)	70 (1.7%)	103 (1.9%)
NA's	180 (0.9%)	25 (0.4%)	58 (0.5%)	24 (1%)	92 (1.6%)	29 (0.6%)	17 (0.4%)	42 (0.8%)
BMI
<18.5	16 (0.1%)	6 (0.1%)	5 (0%)	2 (0.1%)	5 (0.1%)	4 (0.1%)	3 (0.1%)	4 (0.1%)
18.5-24.9	1802 (8.8%)	722 (11.5%)	911 (8.3%)	125 (5%)	695 (12.4%)	505 (9.7%)	316 (7.5%)	286 (5.1%)
25-29.9	6931 (33.7%)	2526 (40.3%)	3642 (33%)	579 (23.1%)	2297 (41.1%)	1854 (35.6%)	1387 (33.1%)	1393 (25%)
>=30	11038 (53.7%)	2932 (46.8%)	6135 (55.6%)	1606 (64.1%)	2490 (44.5%)	2710 (52%)	2324 (55.4%)	3514 (63.2%)
NA's	779 (3.8%)	75 (1.2%)	333 (3%)	193 (7.7%)	104 (1.9%)	142 (2.7%)	166 (4%)	367 (6.6%)
Smoking
Never	9148 (44.5%)	2726 (43.5%)	5004 (45.4%)	1092 (43.6%)	2780 (49.7%)	2393 (45.9%)	1787 (42.6%)	2188 (39.3%)
Previous	8998 (43.8%)	2995 (47.8%)	4739 (43%)	1001 (40%)	2226 (39.8%)	2298 (44.1%)	1941 (46.3%)	2533 (45.5%)
Current	2197 (10.7%)	501 (8%)	1204 (10.9%)	383 (15.3%)	480 (8.6%)	478 (9.2%)	441 (10.5%)	798 (14.3%)
NA's	223 (1.1%)	39 (0.6%)	79 (0.7%)	29 (1.2%)	105 (1.9%)	46 (0.9%)	27 (0.6%)	45 (0.8%)
Alcohol
Never or special occasions only	7151 (34.8%)	1509 (24.1%)	3935 (35.7%)	1342 (53.6%)	1635 (29.2%)	1571 (30.1%)	1453 (34.6%)	2492 (44.8%)
1-4 times/week	7851 (38.2%)	2799 (44.7%)	4182 (37.9%)	665 (26.5%)	2347 (42%)	2215 (42.5%)	1562 (37.2%)	1727 (31%)
1-3 times/month	2521 (12.3%)	708 (11.3%)	1447 (13.1%)	292 (11.7%)	645 (11.5%)	606 (11.6%)	561 (13.4%)	709 (12.7%)
Daily/almost daily	2946 (14.3%)	1242 (19.8%)	1446 (13.1%)	198 (7.9%)	899 (16.1%)	810 (15.5%)	615 (14.7%)	622 (11.2%)
NA's	97 (0.5%)	3 (0%)	16 (0.1%)	8 (0.3%)	65 (1.2%)	13 (0.2%)	5 (0.1%)	14 (0.3%)
HbA1c
Mean (sd)	51.3 (11.3)	50.7 (13)	51.3 (14.5)	52.3 (12.6)	51.1 (12.6)	51.1 (12.6)	51.2 (13.3)	51.5 (13.3)
HbA1c categories
< 42	4142 (20.1%)	1237 (19.8%)	2297 (20.8%)	487 (19.4%)	1155 (20.7%)	1038 (19.9%)	832 (19.8%)	1117 (20.1%)
42-48	4662 (22.7%)	1432 (22.9%)	2558 (23.2%)	540 (21.6%)	1263 (22.6%)	1186 (22.7%)	961 (22.9%)	1252 (22.5%)
48-60	6656 (32.4%)	2170 (34.7%)	3539 (32.1%)	767 (30.6%)	1784 (31.9%)	1713 (32.8%)	1393 (33.2%)	1766 (31.7%)
>60	3512 (17.1%)	1011 (16.1%)	1898 (17.2%)	489 (19.5%)	965 (17.3%)	871 (16.7%)	688 (16.4%)	988 (17.8%)
NA's	1594 (7.8%)	411 (6.6%)	734 (6.7%)	222 (8.9%)	424 (7.6%)	407 (7.8%)	322 (7.7%)	441 (7.9%)
