# Supplementary material for: An analysis of frailty and multimorbidity in 20,566 UK Biobank participants with type 2 diabetes
Source: Commun Med (Lond). 2021 Aug 27;1:28. doi: 10.1038/s43856-021-00029-9 (PMC9053176; doi:10.1038/s43856-021-00029-9)
Supplement: Supplementary file 7 — Supplementary data 5 [file 43856_2021_29_MOESM7_ESM.xlsx]

## Sheet: Sheet1
eTable 5: Multimorbidity and baseline characteristics
	Total	Multimorbidity count				Charlson comorbidity index
	(n = 20566)	0-1 LTCs	2 LTCs	3 LTCs	4 or more LTCs	CCI = 0	CCI = 1	CCI ≥2
		(n = 7549)	(n = 5115)	(n = 3524)	(n = 4378)	(n = 12058)	(n = 5042)	(n = 3466)
Age
Mean (sd)	60.2 (6.5)	58.8 (6.6)	60.6 (6.4)	61.1 (6.3)	61.4 (7.1)	59.6 (6.4)	60.3 (5.9)	62.2 (6.5)
Sex
Female	7578 (36.8%)	2485 (32.9%)	1890 (37%)	1369 (38.8%)	1834 (41.9%)	4430 (36.7%)	1841 (36.5%)	1307 (37.7%)
Male	12988 (63.2%)	5064 (67.1%)	3225 (63%)	2155 (61.2%)	2544 (58.1%)	7628 (63.3%)	3201 (63.5%)	2159 (62.3%)
SES
Quintile 1 (affluent)	2993 (14.6%)	1223 (16.2%)	793 (15.5%)	477 (13.5%)	500 (11.4%)	1825 (15.1%)	701 (13.9%)	467 (13.5%)
Quintile 2	3314 (16.1%)	1307 (17.3%)	862 (16.9%)	571 (16.2%)	574 (13.1%)	2040 (16.9%)	731 (14.5%)	543 (15.7%)
Quintile 3	3686 (17.9%)	1407 (18.6%)	963 (18.8%)	634 (18%)	682 (15.6%)	2227 (18.5%)	884 (17.5%)	575 (16.6%)
Quintile 4	4333 (21.1%)	1536 (20.3%)	1076 (21%)	739 (21%)	982 (22.4%)	2499 (20.7%)	1110 (22%)	724 (20.9%)
Quintile 5 (deprived)	6209 (30.2%)	2064 (27.3%)	1414 (27.6%)	1098 (31.2%)	1633 (37.3%)	3448 (28.6%)	1606 (31.9%)	1155 (33.3%)
NA's	31 (0.2%)	12 (0.2%)	7 (0.1%)	5 (0.1%)	7 (0.2%)	19 (0.2%)	10 (0.2%)	2 (0.1%)
Ethnicity
White	17715 (86.1%)	6230 (82.5%)	4439 (86.8%)	3108 (88.2%)	3938 (89.9%)	10220 (84.8%)	4382 (86.9%)	3113 (89.8%)
Asian/Asian British	1404 (6.8%)	654 (8.7%)	333 (6.5%)	198 (5.6%)	219 (5%)	902 (7.5%)	346 (6.9%)	156 (4.5%)
Black/Black British	695 (3.4%)	347 (4.6%)	167 (3.3%)	101 (2.9%)	80 (1.8%)	463 (3.8%)	141 (2.8%)	91 (2.6%)
Chinese	71 (0.3%)	38 (0.5%)	19 (0.4%)	9 (0.3%)	5 (0.1%)	51 (0.4%)	16 (0.3%)	4 (0.1%)
Mixed	137 (0.7%)	54 (0.7%)	24 (0.5%)	31 (0.9%)	28 (0.6%)	87 (0.7%)	32 (0.6%)	18 (0.5%)
Other ethnic group	364 (1.8%)	159 (2.1%)	90 (1.8%)	51 (1.4%)	64 (1.5%)	231 (1.9%)	80 (1.6%)	53 (1.5%)
NA's	180 (0.9%)	67 (0.9%)	43 (0.8%)	26 (0.7%)	44 (1%)	104 (0.9%)	45 (0.9%)	31 (0.9%)
BMI
<18.5	16 (0.1%)	9 (0.1%)	2 (0%)	0 (0%)	5 (0.1%)	10 (0.1%)	3 (0.1%)	3 (0.1%)
18.5-24.9	1802 (8.8%)	869 (11.5%)	409 (8%)	238 (6.8%)	286 (6.5%)	1100 (9.1%)	380 (7.5%)	322 (9.3%)
25-29.9	6931 (33.7%)	2864 (37.9%)	1790 (35%)	1133 (32.2%)	1144 (26.1%)	4224 (35%)	1619 (32.1%)	1088 (31.4%)
>=30	11038 (53.7%)	3624 (48%)	2728 (53.3%)	2008 (57%)	2678 (61.2%)	6336 (52.5%)	2814 (55.8%)	1888 (54.5%)
NA's	779 (3.8%)	183 (2.4%)	186 (3.6%)	145 (4.1%)	265 (6.1%)	388 (3.2%)	226 (4.5%)	165 (4.8%)
Smoking
Never	9148 (44.5%)	3732 (49.4%)	2340 (45.7%)	1447 (41.1%)	1629 (37.2%)	5825 (48.3%)	2042 (40.5%)	1281 (37%)
Previous	8998 (43.8%)	2955 (39.1%)	2225 (43.5%)	1665 (47.2%)	2153 (49.2%)	4927 (40.9%)	2354 (46.7%)	1717 (49.5%)
Current	2197 (10.7%)	775 (10.3%)	500 (9.8%)	382 (10.8%)	540 (12.3%)	1177 (9.8%)	594 (11.8%)	426 (12.3%)
NA's	223 (1.1%)	87 (1.2%)	50 (1%)	30 (0.9%)	56 (1.3%)	129 (1.1%)	52 (1%)	42 (1.2%)
Alcohol
Never or special occasions only	7151 (34.8%)	2347 (31.1%)	1650 (32.3%)	1289 (36.6%)	1865 (42.6%)	4046 (33.6%)	1769 (35.1%)	1336 (38.5%)
1-4 times/week	7851 (38.2%)	3095 (41%)	2042 (39.9%)	1302 (36.9%)	1412 (32.3%)	4724 (39.2%)	1888 (37.4%)	1239 (35.7%)
1-3 times/month	2521 (12.3%)	912 (12.1%)	653 (12.8%)	439 (12.5%)	517 (11.8%)	1474 (12.2%)	645 (12.8%)	402 (11.6%)
Daily/almost daily	2946 (14.3%)	1156 (15.3%)	749 (14.6%)	480 (13.6%)	561 (12.8%)	1761 (14.6%)	711 (14.1%)	474 (13.7%)
NA's	97 (0.5%)	39 (0.5%)	21 (0.4%)	14 (0.4%)	23 (0.5%)	53 (0.4%)	29 (0.6%)	15 (0.4%)
HbA1c
Mean (sd)	51.3 (11.3)	52.1 (12.5)	50.9 (12.8)	51 (12.2)	50.4 (12.9)	51.5 (12.9)	51.1 (12.2)	50.5 (11.3)
HbA1c categories
< 42	4142 (20.1%)	1426 (18.9%)	1054 (20.6%)	704 (20%)	958 (21.9%)	2345 (19.4%)	1032 (20.5%)	765 (22.1%)
42-48	4662 (22.7%)	1600 (21.2%)	1193 (23.3%)	852 (24.2%)	1017 (23.2%)	2753 (22.8%)	1168 (23.2%)	741 (21.4%)
48-60	6656 (32.4%)	2509 (33.2%)	1667 (32.6%)	1126 (32%)	1354 (30.9%)	3927 (32.6%)	1600 (31.7%)	1129 (32.6%)
>60	3512 (17.1%)	1416 (18.8%)	827 (16.2%)	585 (16.6%)	684 (15.6%)	2125 (17.6%)	840 (16.7%)	547 (15.8%)
NA's	1594 (7.8%)	598 (7.9%)	374 (7.3%)	257 (7.3%)	365 (8.3%)	908 (7.5%)	402 (8%)	284 (8.2%)
