# Supplementary material for: An analysis of frailty and multimorbidity in 20,566 UK Biobank participants with type 2 diabetes
Source: Commun Med (Lond). 2021 Aug 27;1:28. doi: 10.1038/s43856-021-00029-9 (PMC9053176; doi:10.1038/s43856-021-00029-9)
Supplement: Supplementary file 8 — Supplementary data 6 [file 43856_2021_29_MOESM8_ESM.xlsx]

## Sheet: Sheet1
	eTable 10 – All-cause mortality
	Level	Predicted 5-year risk of event
		Males			Females
		45 years	55 years	65 years	45 years	55 years	65 years
Charlson Index	0	1.02% (0.86-1.2)	2.09% (1.88-2.37)	4.31% (3.95-4.72)	0.6% (0.5-0.71)	1.23% (1.08-1.42)	2.53% (2.25-2.88)
	1	1.53% (1.32-1.78)	3.15% (2.84-3.5)	6.48% (5.96-7.06)	0.9% (0.77-1.06)	1.85% (1.63-2.11)	3.8% (3.39-4.31)
	2	2.09% (1.76-2.46)	4.3% (3.87-4.82)	8.85% (8.15-9.7)	1.23% (1.03-1.49)	2.53% (2.24-2.9)	5.2% (4.65-5.85)
	3	2.72% (2.32-3.22)	5.6% (5-6.32)	11.53% (10.51-12.78)	1.6% (1.32-1.92)	3.29% (2.86-3.76)	6.77% (6.01-7.68)
	4	3.43% (2.86-4.07)	7.06% (6.28-8.03)	14.54% (13.14-16.21)	2.01% (1.69-2.48)	4.15% (3.58-4.85)	8.54% (7.47-9.81)
	5	4.23% (3.55-5.13)	8.71% (7.64-9.94)	17.94% (15.93-20.2)	2.48% (2.01-3.06)	5.12% (4.39-6)	10.53% (9.2-12.18)
	6	5.13% (4.22-6.25)	10.57% (9.23-12.19)	21.76% (19-24.75)	3.01% (2.49-3.69)	6.2% (5.29-7.36)	12.78% (10.89-14.77)
	7	6.14% (5.04-7.49)	12.65% (10.73-14.91)	26.04% (22.51-29.7)	3.61% (2.94-4.48)	7.43% (6.25-8.86)	15.29% (13.13-18.07)
Frailty index	0	0.8% (0.68-0.96)	1.79% (1.6-2.05)	4% (3.57-4.48)	0.46% (0.38-0.55)	1.02% (0.86-1.19)	2.27% (1.97-2.59)
	0.05	0.92% (0.78-1.1)	2.05% (1.83-2.31)	4.58% (4.19-5.06)	0.52% (0.43-0.64)	1.17% (1.01-1.35)	2.6% (2.29-2.98)
	0.1	1.06% (0.9-1.25)	2.35% (2.12-2.63)	5.25% (4.79-5.76)	0.6% (0.5-0.71)	1.34% (1.18-1.51)	2.98% (2.66-3.34)
	0.15	1.21% (1.04-1.42)	2.7% (2.43-3.01)	6.02% (5.55-6.63)	0.69% (0.58-0.81)	1.53% (1.34-1.75)	3.41% (3.04-3.84)
	0.2	1.39% (1.2-1.62)	3.09% (2.8-3.42)	6.9% (6.34-7.54)	0.79% (0.67-0.94)	1.75% (1.55-2)	3.91% (3.49-4.37)
	0.25	1.59% (1.34-1.88)	3.55% (3.19-3.96)	7.9% (7.24-8.64)	0.9% (0.77-1.08)	2.01% (1.76-2.32)	4.48% (3.99-5.07)
	0.3	1.82% (1.53-2.15)	4.06% (3.58-4.6)	9.06% (8.23-10.13)	1.03% (0.88-1.23)	2.31% (1.98-2.69)	5.14% (4.54-5.87)
	0.35	2.09% (1.75-2.52)	4.66% (4.08-5.38)	10.39% (9.26-11.69)	1.19% (0.98-1.43)	2.64% (2.29-3.08)	5.89% (5.14-6.88)
	0.4	2.4% (1.98-2.94)	5.34% (4.6-6.23)	11.9% (10.33-13.71)	1.36% (1.11-1.66)	3.03% (2.56-3.65)	6.75% (5.79-7.91)
	0.45	2.75% (2.27-3.37)	6.12% (5.23-7.18)	13.64% (11.72-16.06)	1.56% (1.26-1.9)	3.47% (2.94-4.22)	7.74% (6.66-9.06)
	0.5	3.15% (2.5-3.93)	7.02% (5.91-8.42)	15.64% (13.09-18.65)	1.79% (1.46-2.26)	3.98% (3.25-4.82)	8.87% (7.4-10.72)
Frailty phenotype	Robust	0.92% (0.78-1.08)	2.08% (1.84-2.34)	4.72% (4.21-5.25)	0.51% (0.42-0.62)	1.16% (1.01-1.35)	2.64% (2.31-3.07)
	Pre-frail	1.21% (1.04-1.42)	2.73% (2.45-3.05)	6.2% (5.69-6.8)	0.67% (0.55-0.81)	1.53% (1.33-1.75)	3.46% (3.08-3.94)
	Frail	1.92% (1.6-2.32)	4.36% (3.8-4.98)	9.87% (8.71-11.24)	1.07% (0.89-1.31)	2.43% (2.06-2.84)	5.52% (4.81-6.33)
LTC count	0	0.85% (0.73-1)	1.75% (1.57-1.97)	3.61% (3.26-3.99)	0.48% (0.41-0.58)	1% (0.87-1.13)	2.06% (1.81-2.34)
	1	1.03% (0.88-1.2)	2.12% (1.9-2.37)	4.38% (4.01-4.81)	0.59% (0.5-0.7)	1.21% (1.06-1.37)	2.5% (2.21-2.85)
	2	1.25% (1.08-1.47)	2.58% (2.32-2.85)	5.31% (4.89-5.83)	0.71% (0.61-0.84)	1.47% (1.31-1.69)	3.03% (2.71-3.43)
	3	1.52% (1.31-1.77)	3.13% (2.83-3.49)	6.44% (5.93-7.02)	0.87% (0.73-1.03)	1.78% (1.56-2.03)	3.68% (3.28-4.15)
	4	1.84% (1.57-2.15)	3.79% (3.42-4.24)	7.81% (7.22-8.5)	1.05% (0.89-1.25)	2.16% (1.91-2.47)	4.46% (3.99-5.04)
	5	2.23% (1.92-2.66)	4.6% (4.12-5.13)	9.48% (8.69-10.39)	1.27% (1.08-1.53)	2.62% (2.3-3.01)	5.41% (4.8-6.1)
	6	2.71% (2.3-3.18)	5.58% (5-6.31)	11.5% (10.49-12.7)	1.54% (1.27-1.85)	3.18% (2.77-3.66)	6.56% (5.85-7.4)
	7	3.28% (2.72-3.92)	6.77% (5.97-7.73)	13.95% (12.52-15.61)	1.87% (1.56-2.29)	3.86% (3.36-4.55)	7.96% (6.97-9.17)
	8	3.98% (3.32-4.82)	8.21% (7.21-9.6)	16.92% (15.04-19.2)	2.27% (1.87-2.75)	4.68% (4.04-5.51)	9.66% (8.42-11.1)
	9	4.83% (3.92-6.02)	9.96% (8.6-11.61)	20.52% (18.12-23.67)	2.76% (2.25-3.42)	5.68% (4.77-6.78)	11.71% (10.05-13.7)
	10	5.86% (4.78-7.2)	12.08% (10.25-14.18)	24.89% (21.55-28.92)	3.34% (2.71-4.23)	6.89% (5.72-8.23)	14.21% (12.17-17.03)

## Sheet: Sheet2
	eTable 11 – Cardiovascular mortality
	Level	Predicted 5-year risk of event
		Males			Females
		45 years	55 years	65 years	45 years	55 years	65 years
Charlson Index	0	0.27% (0.21-0.36)	0.59% (0.48-0.73)	1.25% (1.07-1.49)	0.11% (0.08-0.16)	0.24% (0.19-0.32)	0.52% (0.42-0.66)
	1	0.51% (0.39-0.68)	1.1% (0.91-1.35)	2.35% (2.06-2.74)	0.21% (0.16-0.3)	0.46% (0.36-0.59)	0.98% (0.78-1.23)
	2	0.68% (0.5-0.9)	1.45% (1.18-1.8)	3.1% (2.65-3.69)	0.28% (0.2-0.4)	0.6% (0.47-0.79)	1.29% (1.04-1.63)
	3	0.8% (0.58-1.09)	1.71% (1.41-2.15)	3.66% (3.1-4.41)	0.33% (0.24-0.47)	0.71% (0.55-0.92)	1.52% (1.2-1.99)
	4	0.89% (0.67-1.26)	1.91% (1.58-2.43)	4.1% (3.47-5)	0.37% (0.27-0.53)	0.8% (0.6-1.04)	1.71% (1.35-2.19)
	5	0.97% (0.72-1.34)	2.08% (1.65-2.6)	4.45% (3.71-5.4)	0.4% (0.28-0.59)	0.87% (0.66-1.15)	1.86% (1.48-2.44)
	6	1.04% (0.78-1.44)	2.22% (1.74-2.84)	4.75% (3.94-5.93)	0.43% (0.3-0.61)	0.92% (0.7-1.24)	1.98% (1.55-2.57)
	7	1.09% (0.8-1.48)	2.34% (1.86-2.98)	5.01% (4.18-6.2)	0.45% (0.32-0.68)	0.97% (0.74-1.29)	2.09% (1.65-2.7)
Frailty index	0	0.22% (0.16-0.3)	0.52% (0.42-0.66)	1.21% (1-1.49)	0.09% (0.06-0.13)	0.21% (0.16-0.28)	0.48% (0.37-0.64)
	0.05	0.26% (0.2-0.35)	0.6% (0.49-0.76)	1.41% (1.18-1.68)	0.1% (0.07-0.14)	0.24% (0.19-0.32)	0.56% (0.44-0.71)
	0.1	0.3% (0.22-0.42)	0.7% (0.59-0.87)	1.64% (1.39-1.93)	0.12% (0.09-0.17)	0.28% (0.22-0.37)	0.66% (0.52-0.83)
	0.15	0.35% (0.27-0.47)	0.82% (0.68-1)	1.91% (1.66-2.24)	0.14% (0.1-0.2)	0.33% (0.26-0.42)	0.76% (0.63-0.95)
	0.2	0.41% (0.3-0.55)	0.95% (0.8-1.18)	2.23% (1.92-2.64)	0.16% (0.12-0.23)	0.38% (0.3-0.5)	0.89% (0.73-1.12)
	0.25	0.48% (0.35-0.64)	1.11% (0.93-1.38)	2.59% (2.23-3.1)	0.19% (0.13-0.27)	0.44% (0.34-0.58)	1.04% (0.83-1.32)
	0.3	0.56% (0.41-0.76)	1.3% (1.06-1.63)	3.02% (2.55-3.63)	0.22% (0.16-0.32)	0.52% (0.39-0.68)	1.21% (0.98-1.56)
	0.35	0.65% (0.47-0.89)	1.51% (1.18-1.94)	3.52% (2.89-4.4)	0.26% (0.18-0.37)	0.6% (0.45-0.81)	1.41% (1.1-1.81)
	0.4	0.75% (0.55-1.07)	1.76% (1.37-2.33)	4.1% (3.2-5.26)	0.3% (0.21-0.45)	0.7% (0.53-0.95)	1.64% (1.23-2.16)
	0.45	0.88% (0.62-1.26)	2.05% (1.55-2.83)	4.78% (3.59-6.28)	0.35% (0.24-0.53)	0.82% (0.59-1.15)	1.91% (1.41-2.58)
	0.5	1.02% (0.68-1.53)	2.39% (1.72-3.3)	5.57% (4.18-7.57)	0.41% (0.28-0.65)	0.96% (0.67-1.39)	2.23% (1.54-3.14)
Frailty phenotype	Robust	0.26% (0.19-0.36)	0.6% (0.48-0.76)	1.4% (1.17-1.73)	0.11% (0.07-0.15)	0.25% (0.18-0.33)	0.57% (0.45-0.73)
	Pre-frail	0.36% (0.27-0.5)	0.85% (0.69-1.04)	1.97% (1.69-2.33)	0.15% (0.11-0.21)	0.34% (0.27-0.45)	0.8% (0.64-1.02)
	Frail	0.63% (0.45-0.91)	1.46% (1.15-1.9)	3.39% (2.78-4.2)	0.26% (0.18-0.37)	0.59% (0.44-0.81)	1.38% (1.06-1.81)
LTC count	0	0.18% (0.13-0.25)	0.38% (0.3-0.48)	0.78% (0.63-0.97)	0.07% (0.05-0.1)	0.15% (0.12-0.2)	0.31% (0.25-0.41)
	1	0.27% (0.21-0.37)	0.57% (0.48-0.7)	1.19% (1-1.43)	0.11% (0.08-0.15)	0.23% (0.18-0.3)	0.48% (0.38-0.62)
	2	0.38% (0.29-0.51)	0.79% (0.65-0.96)	1.64% (1.41-1.93)	0.15% (0.11-0.21)	0.32% (0.25-0.42)	0.66% (0.53-0.82)
	3	0.5% (0.38-0.66)	1.03% (0.86-1.26)	2.16% (1.87-2.53)	0.2% (0.14-0.28)	0.41% (0.33-0.53)	0.86% (0.69-1.09)
	4	0.63% (0.48-0.85)	1.31% (1.09-1.62)	2.74% (2.39-3.26)	0.25% (0.18-0.35)	0.53% (0.41-0.68)	1.1% (0.89-1.38)
	5	0.78% (0.59-1.04)	1.63% (1.33-2.04)	3.4% (2.93-4.05)	0.31% (0.22-0.45)	0.65% (0.52-0.85)	1.36% (1.1-1.71)
	6	0.95% (0.71-1.34)	1.99% (1.64-2.5)	4.15% (3.54-5.04)	0.38% (0.28-0.56)	0.8% (0.61-1.05)	1.66% (1.33-2.1)
	7	1.15% (0.84-1.61)	2.39% (1.9-3.1)	4.99% (4.2-6.07)	0.46% (0.32-0.66)	0.96% (0.73-1.28)	2% (1.6-2.57)
	8	1.36% (1-1.94)	2.85% (2.24-3.68)	5.94% (4.87-7.44)	0.55% (0.38-0.78)	1.14% (0.85-1.53)	2.38% (1.87-3.16)
	9	1.61% (1.16-2.31)	3.36% (2.62-4.47)	7% (5.56-9)	0.64% (0.44-0.95)	1.34% (0.99-1.84)	2.8% (2.19-3.75)
	10	1.88% (1.28-2.69)	3.92% (2.97-5.26)	8.19% (6.61-10.49)	0.75% (0.51-1.13)	1.57% (1.16-2.21)	3.28% (2.46-4.36)

## Sheet: Sheet3
	eTable 12 – Cancer mortality
	Level	Predicted 5-year risk of event
		Males			Females
		45 years	55 years	65 years	45 years	55 years	65 years
Charlson Index	0	0.47% (0.37-0.6)	0.95% (0.8-1.11)	1.92% (1.68-2.21)	0.35% (0.28-0.47)	0.72% (0.58-0.88)	1.45% (1.24-1.74)
	1	0.64% (0.51-0.82)	1.3% (1.13-1.53)	2.64% (2.32-3.01)	0.49% (0.38-0.65)	0.99% (0.82-1.24)	2% (1.7-2.4)
	2	0.88% (0.7-1.13)	1.79% (1.52-2.12)	3.63% (3.25-4.2)	0.67% (0.51-0.88)	1.36% (1.13-1.66)	2.75% (2.34-3.29)
	3	1.22% (0.95-1.56)	2.47% (2.07-2.93)	4.99% (4.34-5.77)	0.92% (0.7-1.24)	1.87% (1.5-2.27)	3.79% (3.21-4.51)
	4	1.68% (1.31-2.19)	3.39% (2.85-4.07)	6.87% (5.96-8.14)	1.27% (0.96-1.68)	2.57% (2.06-3.2)	5.21% (4.29-6.32)
	5	2.31% (1.75-3.08)	4.67% (3.81-5.69)	9.45% (7.94-11.31)	1.75% (1.28-2.39)	3.54% (2.82-4.46)	7.17% (5.97-8.85)
	6	3.17% (2.35-4.45)	6.42% (5.16-7.97)	13.01% (10.72-16.02)	2.41% (1.77-3.32)	4.88% (3.79-6.29)	9.87% (7.95-12.29)
	7	4.37% (3.17-5.99)	8.84% (6.77-11.5)	17.9% (14.2-22.76)	3.31% (2.41-4.69)	6.71% (5.06-8.74)	13.59% (10.72-17.38)
Frailty index	0	0.4% (0.31-0.53)	0.87% (0.73-1.07)	1.9% (1.59-2.3)	0.29% (0.22-0.41)	0.65% (0.51-0.8)	1.41% (1.16-1.77)
	0.05	0.44% (0.35-0.57)	0.97% (0.82-1.18)	2.13% (1.84-2.51)	0.33% (0.24-0.44)	0.72% (0.59-0.9)	1.58% (1.3-1.95)
	0.1	0.5% (0.39-0.63)	1.08% (0.92-1.3)	2.37% (2.09-2.77)	0.37% (0.28-0.49)	0.81% (0.66-1)	1.76% (1.49-2.13)
	0.15	0.55% (0.44-0.7)	1.21% (1.04-1.44)	2.65% (2.33-3.03)	0.41% (0.31-0.53)	0.9% (0.76-1.09)	1.97% (1.65-2.33)
	0.2	0.62% (0.48-0.78)	1.35% (1.15-1.58)	2.96% (2.6-3.38)	0.46% (0.36-0.6)	1% (0.83-1.23)	2.2% (1.87-2.62)
	0.25	0.69% (0.53-0.89)	1.51% (1.29-1.81)	3.31% (2.89-3.86)	0.51% (0.4-0.67)	1.12% (0.92-1.4)	2.45% (2.06-2.94)
	0.3	0.77% (0.6-1.03)	1.69% (1.41-2.03)	3.69% (3.18-4.33)	0.57% (0.43-0.75)	1.25% (1.02-1.55)	2.74% (2.29-3.29)
	0.35	0.86% (0.66-1.15)	1.88% (1.53-2.31)	4.12% (3.44-5.04)	0.64% (0.48-0.87)	1.4% (1.12-1.79)	3.06% (2.5-3.79)
	0.4	0.96% (0.73-1.29)	2.1% (1.68-2.71)	4.61% (3.74-5.78)	0.71% (0.52-0.99)	1.56% (1.21-2.02)	3.42% (2.75-4.36)
	0.45	1.07% (0.78-1.5)	2.35% (1.83-3.19)	5.14% (3.99-6.58)	0.8% (0.57-1.13)	1.74% (1.37-2.33)	3.82% (3.02-4.94)
	0.5	1.2% (0.85-1.71)	2.62% (1.92-3.44)	5.74% (4.38-7.51)	0.89% (0.62-1.3)	1.95% (1.43-2.71)	4.26% (3.2-5.72)
Frailty phenotype	Robust	0.48% (0.36-0.63)	1.06% (0.89-1.3)	2.34% (2.01-2.79)	0.35% (0.26-0.47)	0.78% (0.62-0.98)	1.72% (1.42-2.13)
	Pre-frail	0.56% (0.43-0.71)	1.23% (1.05-1.48)	2.73% (2.39-3.15)	0.41% (0.31-0.55)	0.9% (0.74-1.12)	2% (1.67-2.41)
	Frail	0.72% (0.53-0.98)	1.6% (1.28-2.02)	3.54% (2.9-4.34)	0.53% (0.39-0.73)	1.17% (0.91-1.5)	2.6% (2.11-3.29)
LTC count	0	0.44% (0.34-0.57)	0.91% (0.77-1.1)	1.88% (1.62-2.21)	0.33% (0.25-0.44)	0.68% (0.55-0.84)	1.41% (1.18-1.73)
	1	0.5% (0.4-0.64)	1.04% (0.89-1.23)	2.15% (1.9-2.51)	0.37% (0.29-0.51)	0.78% (0.64-0.94)	1.61% (1.36-1.96)
	2	0.57% (0.46-0.73)	1.19% (1.02-1.4)	2.46% (2.17-2.83)	0.43% (0.34-0.57)	0.89% (0.74-1.1)	1.85% (1.55-2.19)
	3	0.65% (0.52-0.85)	1.36% (1.16-1.6)	2.82% (2.51-3.22)	0.49% (0.37-0.64)	1.02% (0.84-1.25)	2.11% (1.79-2.53)
	4	0.75% (0.59-0.96)	1.55% (1.32-1.84)	3.22% (2.84-3.71)	0.56% (0.44-0.75)	1.16% (0.96-1.42)	2.41% (2.06-2.86)
	5	0.85% (0.66-1.14)	1.77% (1.5-2.16)	3.68% (3.25-4.26)	0.64% (0.49-0.85)	1.33% (1.08-1.64)	2.76% (2.32-3.32)
	6	0.98% (0.75-1.28)	2.03% (1.67-2.46)	4.21% (3.58-4.98)	0.73% (0.55-0.98)	1.52% (1.22-1.89)	3.16% (2.63-3.85)
	7	1.12% (0.85-1.51)	2.32% (1.86-2.91)	4.82% (4.1-5.84)	0.84% (0.62-1.14)	1.74% (1.4-2.21)	3.61% (2.92-4.5)
	8	1.28% (0.93-1.74)	2.65% (2.11-3.35)	5.51% (4.51-6.74)	0.96% (0.71-1.33)	1.99% (1.55-2.58)	4.13% (3.33-5.28)
	9	1.46% (1.05-2.02)	3.03% (2.36-3.98)	6.3% (4.97-7.79)	1.09% (0.79-1.53)	2.27% (1.75-3.08)	4.72% (3.66-6.06)
	10	1.67% (1.2-2.32)	3.47% (2.63-4.55)	7.2% (5.63-9.44)	1.25% (0.89-1.78)	2.6% (1.94-3.55)	5.4% (4.14-7.22)

## Sheet: Sheet4
	eTable 13 – MACE
	Level	Predicted 5-year risk of event
		Males			Females
		45 years	55 years	65 years	45 years	55 years	65 years
Charlson Index	0	0.93% (0.73-1.18)	1.76% (1.5-2.05)	3.35% (2.92-3.86)	0.44% (0.33-0.59)	0.83% (0.68-1.04)	1.59% (1.31-1.92)
	1	1.3% (1.03-1.63)	2.46% (2.12-2.92)	4.68% (4.13-5.34)	0.61% (0.46-0.83)	1.17% (0.95-1.45)	2.21% (1.84-2.65)
	2	1.58% (1.23-2.06)	2.99% (2.52-3.57)	5.69% (5.06-6.48)	0.75% (0.55-1)	1.42% (1.14-1.75)	2.69% (2.24-3.29)
	3	1.81% (1.39-2.32)	3.44% (2.86-4.18)	6.54% (5.56-7.68)	0.86% (0.62-1.2)	1.63% (1.29-2.04)	3.09% (2.52-3.85)
	4	2.02% (1.53-2.66)	3.83% (3.15-4.7)	7.28% (6.15-8.7)	0.95% (0.7-1.33)	1.81% (1.4-2.3)	3.45% (2.78-4.23)
	5	2.2% (1.64-2.97)	4.18% (3.41-5.19)	7.95% (6.6-9.57)	1.04% (0.75-1.42)	1.98% (1.51-2.61)	3.76% (3.07-4.81)
	6	2.37% (1.75-3.16)	4.51% (3.55-5.68)	8.56% (7.07-10.58)	1.12% (0.79-1.58)	2.13% (1.63-2.76)	4.05% (3.19-5.11)
	7	2.53% (1.84-3.45)	4.81% (3.75-6.11)	9.13% (7.18-11.36)	1.2% (0.86-1.67)	2.27% (1.71-2.97)	4.32% (3.35-5.57)
Frailty index	0	0.69% (0.53-0.91)	1.38% (1.14-1.68)	2.75% (2.32-3.24)	0.32% (0.23-0.44)	0.63% (0.49-0.82)	1.25% (0.99-1.58)
	0.05	0.8% (0.61-1.04)	1.59% (1.33-1.91)	3.16% (2.73-3.69)	0.36% (0.27-0.49)	0.72% (0.56-0.91)	1.43% (1.17-1.75)
	0.1	0.92% (0.73-1.19)	1.82% (1.54-2.14)	3.62% (3.17-4.13)	0.42% (0.31-0.56)	0.83% (0.66-1.04)	1.64% (1.35-1.99)
	0.15	1.05% (0.83-1.34)	2.09% (1.78-2.46)	4.16% (3.7-4.75)	0.48% (0.36-0.62)	0.95% (0.76-1.18)	1.89% (1.56-2.28)
	0.2	1.21% (0.95-1.55)	2.4% (2.07-2.81)	4.77% (4.18-5.41)	0.55% (0.42-0.72)	1.09% (0.89-1.35)	2.17% (1.77-2.59)
	0.25	1.38% (1.08-1.76)	2.75% (2.34-3.32)	5.48% (4.75-6.3)	0.63% (0.47-0.85)	1.25% (1.01-1.56)	2.49% (2.05-3.05)
	0.3	1.59% (1.22-2.08)	3.16% (2.63-3.79)	6.29% (5.36-7.4)	0.72% (0.54-0.97)	1.43% (1.15-1.82)	2.85% (2.38-3.57)
	0.35	1.82% (1.39-2.41)	3.63% (2.92-4.54)	7.22% (6.05-8.8)	0.83% (0.61-1.13)	1.65% (1.29-2.11)	3.28% (2.65-4.15)
	0.4	2.09% (1.55-2.81)	4.16% (3.27-5.26)	8.29% (6.71-10.34)	0.95% (0.7-1.35)	1.89% (1.43-2.46)	3.76% (2.96-4.78)
	0.45	2.4% (1.74-3.38)	4.78% (3.71-6.24)	9.51% (7.41-11.99)	1.09% (0.77-1.58)	2.17% (1.64-2.85)	4.32% (3.33-5.66)
	0.5	2.76% (1.94-4.1)	5.49% (4.18-7.6)	10.92% (8.42-14.76)	1.25% (0.87-1.86)	2.49% (1.77-3.43)	4.95% (3.67-6.65)
Frailty phenotype	Robust	0.89% (0.68-1.16)	1.74% (1.45-2.09)	3.41% (2.91-3.98)	0.41% (0.3-0.57)	0.8% (0.64-1.03)	1.56% (1.26-1.96)
	Pre-frail	1.19% (0.94-1.55)	2.33% (1.97-2.75)	4.56% (3.98-5.24)	0.54% (0.4-0.73)	1.06% (0.86-1.31)	2.08% (1.71-2.53)
	Frail	1.7% (1.28-2.29)	3.32% (2.69-4.13)	6.5% (5.31-7.98)	0.77% (0.57-1.07)	1.52% (1.16-1.97)	2.97% (2.35-3.82)
LTC count	0	0.79% (0.62-1.01)	1.47% (1.23-1.77)	2.73% (2.35-3.19)	0.36% (0.27-0.49)	0.68% (0.54-0.84)	1.26% (1.02-1.55)
	1	0.93% (0.73-1.2)	1.73% (1.47-2.04)	3.22% (2.81-3.68)	0.43% (0.33-0.57)	0.8% (0.65-0.99)	1.48% (1.22-1.8)
	2	1.1% (0.87-1.38)	2.04% (1.76-2.38)	3.79% (3.36-4.34)	0.5% (0.38-0.69)	0.94% (0.76-1.17)	1.75% (1.45-2.13)
	3	1.29% (1.01-1.64)	2.4% (2.06-2.82)	4.47% (4-5.1)	0.59% (0.44-0.78)	1.11% (0.9-1.38)	2.06% (1.73-2.45)
	4	1.52% (1.19-1.98)	2.83% (2.43-3.31)	5.27% (4.63-6.07)	0.7% (0.53-0.93)	1.3% (1.05-1.6)	2.43% (2.03-2.95)
	5	1.79% (1.43-2.29)	3.34% (2.84-4)	6.21% (5.47-7.15)	0.83% (0.62-1.11)	1.54% (1.23-1.94)	2.86% (2.36-3.48)
	6	2.12% (1.63-2.75)	3.94% (3.3-4.79)	7.33% (6.32-8.57)	0.97% (0.74-1.33)	1.81% (1.44-2.28)	3.37% (2.71-4.13)
	7	2.49% (1.92-3.33)	4.64% (3.72-5.65)	8.64% (7.24-10.36)	1.15% (0.82-1.63)	2.14% (1.68-2.77)	3.97% (3.19-4.89)
	8	2.94% (2.2-4.04)	5.47% (4.29-6.85)	10.18% (8.37-12.45)	1.35% (0.98-1.87)	2.52% (1.93-3.33)	4.69% (3.77-5.95)
	9	3.47% (2.48-4.91)	6.45% (5.02-8.23)	12% (9.55-15.37)	1.6% (1.09-2.25)	2.97% (2.18-3.89)	5.52% (4.29-7.16)
	10	4.09% (2.87-5.77)	7.6% (5.69-10.08)	14.15% (10.98-18.4)	1.88% (1.29-2.7)	3.5% (2.58-4.8)	6.51% (4.91-8.47)

## Sheet: Sheet5
	eTable 14 – Hospitalisation with hypoglycaemia
	Level	Predicted 5-year risk of event
		Males			Females
		45 years	55 years	65 years	45 years	55 years	65 years
Charlson Index	0	0.27% (0.19-0.4)	0.46% (0.36-0.61)	0.78% (0.62-0.99)	0.19% (0.12-0.29)	0.31% (0.22-0.44)	0.53% (0.4-0.74)
	1	0.37% (0.26-0.54)	0.62% (0.48-0.8)	1.05% (0.86-1.32)	0.25% (0.17-0.39)	0.42% (0.31-0.58)	0.71% (0.55-0.97)
	2	0.5% (0.34-0.73)	0.84% (0.66-1.1)	1.42% (1.14-1.79)	0.34% (0.22-0.53)	0.57% (0.41-0.79)	0.96% (0.72-1.3)
	3	0.67% (0.45-1)	1.13% (0.85-1.52)	1.91% (1.53-2.47)	0.45% (0.28-0.7)	0.77% (0.55-1.09)	1.3% (0.96-1.78)
	4	0.9% (0.59-1.41)	1.52% (1.13-2.16)	2.57% (1.95-3.38)	0.61% (0.38-0.99)	1.04% (0.73-1.49)	1.75% (1.28-2.41)
	5	1.22% (0.79-1.94)	2.05% (1.48-2.94)	3.47% (2.6-4.69)	0.83% (0.51-1.32)	1.4% (0.93-2.08)	2.36% (1.64-3.5)
	6	1.64% (1.01-2.75)	2.77% (1.89-4.2)	4.68% (3.37-6.54)	1.11% (0.67-1.93)	1.88% (1.22-2.91)	3.18% (2.17-4.82)
	7	2.21% (1.29-3.74)	3.73% (2.37-5.9)	6.31% (4.34-9.45)	1.5% (0.84-2.69)	2.54% (1.58-4.14)	4.29% (2.77-6.89)
Frailty index	0	0.16% (0.11-0.26)	0.3% (0.21-0.42)	0.53% (0.4-0.73)	0.1% (0.06-0.18)	0.19% (0.13-0.28)	0.34% (0.24-0.5)
	0.05	0.2% (0.14-0.31)	0.36% (0.28-0.5)	0.66% (0.51-0.86)	0.13% (0.08-0.21)	0.23% (0.16-0.35)	0.42% (0.31-0.61)
	0.1	0.25% (0.17-0.38)	0.45% (0.35-0.61)	0.81% (0.64-1.04)	0.16% (0.1-0.25)	0.29% (0.2-0.41)	0.52% (0.38-0.72)
	0.15	0.31% (0.22-0.44)	0.55% (0.43-0.74)	1% (0.82-1.25)	0.2% (0.13-0.31)	0.35% (0.25-0.49)	0.64% (0.48-0.87)
	0.2	0.38% (0.26-0.56)	0.68% (0.54-0.9)	1.24% (1.02-1.55)	0.24% (0.16-0.38)	0.44% (0.32-0.62)	0.79% (0.6-1.07)
	0.25	0.47% (0.33-0.69)	0.84% (0.65-1.12)	1.53% (1.21-1.98)	0.3% (0.19-0.48)	0.54% (0.39-0.76)	0.98% (0.73-1.33)
	0.3	0.58% (0.37-0.84)	1.04% (0.78-1.38)	1.88% (1.45-2.5)	0.37% (0.24-0.59)	0.67% (0.48-0.97)	1.2% (0.87-1.67)
	0.35	0.71% (0.46-1.11)	1.28% (0.93-1.8)	2.32% (1.7-3.15)	0.45% (0.29-0.74)	0.82% (0.58-1.22)	1.48% (1.06-2.12)
	0.4	0.87% (0.55-1.42)	1.58% (1.07-2.26)	2.86% (2.05-4.13)	0.56% (0.35-0.96)	1.01% (0.67-1.58)	1.83% (1.28-2.68)
	0.45	1.08% (0.66-1.74)	1.95% (1.29-3.05)	3.53% (2.43-5.18)	0.69% (0.4-1.2)	1.25% (0.81-1.99)	2.26% (1.48-3.47)
	0.5	1.33% (0.75-2.33)	2.41% (1.51-3.94)	4.35% (2.78-6.79)	0.85% (0.45-1.58)	1.54% (0.93-2.59)	2.79% (1.76-4.55)
Frailty phenotype	Robust	0.19% (0.13-0.32)	0.35% (0.24-0.49)	0.62% (0.46-0.88)	0.12% (0.07-0.21)	0.22% (0.15-0.33)	0.4% (0.28-0.57)
	Pre-frail	0.36% (0.24-0.54)	0.64% (0.49-0.85)	1.14% (0.9-1.46)	0.23% (0.15-0.36)	0.41% (0.3-0.58)	0.73% (0.54-0.99)
	Frail	0.62% (0.41-0.99)	1.12% (0.79-1.64)	2% (1.49-2.79)	0.4% (0.25-0.68)	0.71% (0.46-1.05)	1.27% (0.9-1.86)
LTC count	0	0.19% (0.13-0.29)	0.32% (0.24-0.43)	0.52% (0.4-0.68)	0.13% (0.08-0.19)	0.21% (0.14-0.3)	0.34% (0.24-0.47)
	1	0.25% (0.17-0.37)	0.41% (0.31-0.54)	0.66% (0.52-0.85)	0.16% (0.1-0.25)	0.26% (0.19-0.38)	0.43% (0.32-0.59)
	2	0.32% (0.22-0.47)	0.52% (0.41-0.68)	0.85% (0.7-1.08)	0.21% (0.14-0.32)	0.34% (0.24-0.47)	0.56% (0.42-0.75)
	3	0.41% (0.29-0.6)	0.67% (0.52-0.87)	1.1% (0.9-1.37)	0.27% (0.17-0.4)	0.44% (0.32-0.62)	0.71% (0.53-0.97)
	4	0.53% (0.36-0.75)	0.86% (0.67-1.13)	1.41% (1.16-1.82)	0.34% (0.22-0.54)	0.56% (0.42-0.78)	0.92% (0.71-1.26)
	5	0.67% (0.46-0.98)	1.11% (0.86-1.48)	1.81% (1.46-2.27)	0.44% (0.27-0.7)	0.72% (0.52-1.05)	1.18% (0.86-1.59)
	6	0.87% (0.58-1.32)	1.42% (1.09-1.94)	2.33% (1.83-3.02)	0.56% (0.36-0.89)	0.93% (0.67-1.34)	1.52% (1.14-2.1)
	7	1.11% (0.71-1.75)	1.83% (1.33-2.51)	3% (2.31-3.96)	0.73% (0.45-1.18)	1.19% (0.83-1.77)	1.95% (1.4-2.7)
	8	1.43% (0.91-2.27)	2.35% (1.65-3.41)	3.85% (2.91-5.32)	0.93% (0.57-1.56)	1.53% (1-2.28)	2.51% (1.76-3.66)
	9	1.84% (1.13-3.17)	3.02% (2.07-4.52)	4.95% (3.55-6.97)	1.2% (0.71-1.97)	1.96% (1.29-2.97)	3.22% (2.27-4.8)
	10	2.37% (1.43-3.96)	3.88% (2.55-5.98)	6.36% (4.48-9.51)	1.54% (0.88-2.71)	2.52% (1.59-4.03)	4.14% (2.83-6.62)

## Sheet: Sheet6
	eTable 15 – Hospitalisation with fall or fracture
	Level	Predicted 5-year risk of event
		Males			Females
		45 years	55 years	65 years	45 years	55 years	65 years
Charlson Index	0	1.3% (1.06-1.61)	1.91% (1.65-2.21)	2.8% (2.45-3.22)	1.6% (1.28-2)	2.35% (1.97-2.8)	3.44% (2.96-4.02)
	1	1.81% (1.48-2.23)	2.65% (2.32-3.06)	3.88% (3.44-4.4)	2.22% (1.76-2.75)	3.26% (2.77-3.86)	4.78% (4.16-5.56)
	2	2.19% (1.75-2.72)	3.21% (2.76-3.75)	4.7% (4.14-5.41)	2.69% (2.08-3.41)	3.95% (3.3-4.68)	5.79% (4.98-6.74)
	3	2.51% (1.97-3.11)	3.68% (3.15-4.34)	5.39% (4.65-6.31)	3.08% (2.44-3.98)	4.52% (3.71-5.5)	6.63% (5.56-7.93)
	4	2.79% (2.16-3.53)	4.08% (3.44-4.97)	5.99% (5.15-7.05)	3.43% (2.7-4.53)	5.03% (4.12-6.14)	7.37% (6.1-8.78)
	5	3.04% (2.33-3.96)	4.45% (3.65-5.5)	6.53% (5.46-7.81)	3.74% (2.85-4.86)	5.48% (4.43-6.84)	8.03% (6.65-9.83)
	6	3.27% (2.51-4.2)	4.79% (3.91-5.93)	7.02% (5.9-8.49)	4.02% (3.08-5.37)	5.89% (4.73-7.4)	8.64% (7.17-10.61)
	7	3.48% (2.69-4.56)	5.1% (4.18-6.46)	7.48% (6.17-9.13)	4.28% (3.23-5.69)	6.28% (4.93-7.99)	9.2% (7.52-11.66)
Frailty index	0	0.81% (0.65-1.03)	1.23% (1.03-1.48)	1.87% (1.57-2.21)	0.94% (0.74-1.23)	1.43% (1.16-1.76)	2.18% (1.79-2.65)
	0.05	0.99% (0.8-1.23)	1.5% (1.28-1.75)	2.28% (1.98-2.62)	1.15% (0.9-1.45)	1.74% (1.44-2.07)	2.65% (2.23-3.13)
	0.1	1.2% (0.98-1.49)	1.82% (1.59-2.12)	2.77% (2.45-3.18)	1.39% (1.11-1.79)	2.12% (1.78-2.52)	3.22% (2.73-3.76)
	0.15	1.46% (1.2-1.82)	2.22% (1.94-2.55)	3.37% (3-3.83)	1.7% (1.35-2.13)	2.58% (2.17-3.04)	3.92% (3.35-4.57)
	0.2	1.78% (1.45-2.18)	2.7% (2.35-3.1)	4.1% (3.63-4.63)	2.06% (1.65-2.61)	3.14% (2.67-3.72)	4.77% (4.11-5.61)
	0.25	2.16% (1.75-2.66)	3.28% (2.8-3.79)	4.99% (4.42-5.73)	2.51% (2.02-3.19)	3.81% (3.26-4.5)	5.8% (4.97-6.79)
	0.3	2.63% (2.08-3.31)	4% (3.41-4.69)	6.07% (5.24-7)	3.05% (2.39-3.92)	4.64% (3.9-5.6)	7.06% (6.02-8.36)
	0.35	3.2% (2.5-4.15)	4.86% (4.05-5.87)	7.39% (6.27-8.8)	3.71% (2.88-4.79)	5.65% (4.61-6.82)	8.59% (7.24-10.28)
	0.4	3.89% (2.97-5.02)	5.91% (4.81-7.39)	8.99% (7.47-10.88)	4.52% (3.49-5.89)	6.87% (5.61-8.64)	10.45% (8.6-12.78)
	0.45	4.73% (3.64-6.3)	7.2% (5.65-9.13)	10.94% (8.7-13.57)	5.5% (4.18-7.14)	8.36% (6.61-10.9)	12.71% (10.03-16.1)
	0.5	5.76% (4.34-7.74)	8.75% (6.76-11.38)	13.31% (10.52-16.94)	6.69% (5.01-9.35)	10.17% (7.8-13.59)	15.46% (12.09-19.9)
Frailty phenotype	Robust	1.13% (0.91-1.44)	1.73% (1.46-2.07)	2.66% (2.27-3.13)	1.39% (1.07-1.8)	2.13% (1.76-2.58)	3.27% (2.73-3.97)
	Pre-frail	1.54% (1.24-1.9)	2.36% (2.04-2.77)	3.62% (3.17-4.15)	1.9% (1.51-2.41)	2.91% (2.45-3.46)	4.45% (3.79-5.2)
	Frail	2.46% (1.92-3.14)	3.77% (3.14-4.65)	5.79% (4.88-6.95)	3.03% (2.35-3.95)	4.65% (3.8-5.71)	7.12% (5.95-8.6)
LTC count	0	1% (0.82-1.24)	1.41% (1.22-1.65)	1.98% (1.71-2.29)	1.2% (0.95-1.52)	1.68% (1.4-2.03)	2.35% (1.99-2.78)
	1	1.24% (1.02-1.55)	1.74% (1.51-2.01)	2.44% (2.13-2.79)	1.47% (1.17-1.84)	2.07% (1.75-2.45)	2.9% (2.49-3.39)
	2	1.53% (1.26-1.88)	2.14% (1.87-2.45)	3% (2.64-3.39)	1.82% (1.47-2.28)	2.55% (2.14-3.02)	3.58% (3.12-4.15)
	3	1.88% (1.51-2.3)	2.64% (2.32-3.02)	3.7% (3.26-4.19)	2.24% (1.77-2.85)	3.14% (2.65-3.71)	4.41% (3.81-5.09)
	4	2.32% (1.88-2.82)	3.25% (2.86-3.79)	4.57% (4-5.13)	2.76% (2.22-3.47)	3.88% (3.34-4.54)	5.44% (4.74-6.35)
	5	2.86% (2.26-3.58)	4.01% (3.43-4.7)	5.63% (4.93-6.46)	3.41% (2.75-4.36)	4.78% (4.03-5.72)	6.7% (5.75-7.82)
	6	3.53% (2.83-4.47)	4.95% (4.15-5.83)	6.94% (6.03-7.99)	4.2% (3.27-5.38)	5.89% (4.87-7.06)	8.26% (6.99-9.74)
	7	4.35% (3.4-5.41)	6.1% (5.09-7.29)	8.56% (7.33-10.02)	5.18% (4.07-6.69)	7.26% (5.97-8.93)	10.19% (8.51-12.12)
	8	5.36% (4.16-7.03)	7.52% (6.1-9.04)	10.55% (8.73-12.6)	6.38% (4.87-8.55)	8.95% (7.15-11.18)	12.56% (10.36-15.3)
	9	6.61% (4.96-8.76)	9.27% (7.4-11.73)	13% (10.66-16)	7.87% (5.96-10.65)	11.04% (8.84-14.06)	15.48% (12.48-19.06)
	10	8.15% (6-10.85)	11.43% (9.05-14.51)	16.03% (13.05-19.99)	9.7% (7.2-13.04)	13.61% (10.69-17.64)	19.09% (15.13-24.55)
