# Supplementary material for: An analysis of frailty and multimorbidity in 20,566 UK Biobank participants with type 2 diabetes
Source: Commun Med (Lond). 2021 Aug 27;1:28. doi: 10.1038/s43856-021-00029-9 (PMC9053176; doi:10.1038/s43856-021-00029-9)
Supplement: Supplementary file 9 — Supplementary data 7 [file 43856_2021_29_MOESM9_ESM.xlsx]

## Sheet: Figure 1
predictor	term_one	x_value	f_or_mm	n	percent
charlson index	0	0	multimorbidity	12058	0.586
charlson index	1	1	multimorbidity	5042	0.245
charlson index	10	10	multimorbidity	4	0
charlson index	11	11	multimorbidity	1	0
charlson index	13	13	multimorbidity	2	0
charlson index	2	2	multimorbidity	2182	0.106
charlson index	3	3	multimorbidity	750	0.036
charlson index	4	4	multimorbidity	234	0.011
charlson index	5	5	multimorbidity	76	0.004
charlson index	6	6	multimorbidity	135	0.007
charlson index	7	7	multimorbidity	58	0.003
charlson index	8	8	multimorbidity	17	0.001
charlson index	9	9	multimorbidity	7	0
frailty index	0	0	frailty	1173	0.057
frailty index	0.05	0.05	frailty	4418	0.215
frailty index	0.1	0.1	frailty	5303	0.258
frailty index	0.15	0.15	frailty	4165	0.203
frailty index	0.2	0.2	frailty	2900	0.141
frailty index	0.25	0.25	frailty	1523	0.074
frailty index	0.3	0.3	frailty	708	0.034
frailty index	0.35	0.35	frailty	267	0.013
frailty index	0.4	0.4	frailty	84	0.004
frailty index	0.45	0.45	frailty	23	0.001
frailty index	0.5	0.5	frailty	2	0
frailty phenotype	Frail	3	frailty	2505	0.122
frailty phenotype	Pre-frail	2	frailty	11026	0.536
frailty phenotype	Robust	1	frailty	6261	0.304
morbidity count	0	0	multimorbidity	2092	0.102
morbidity count	1	1	multimorbidity	5457	0.265
morbidity count	10	10	multimorbidity	31	0.002
morbidity count	11	11	multimorbidity	11	0.001
morbidity count	12	12	multimorbidity	4	0
morbidity count	13	13	multimorbidity	2	0
morbidity count	14	14	multimorbidity	2	0
morbidity count	2	2	multimorbidity	5115	0.249
morbidity count	3	3	multimorbidity	3524	0.171
morbidity count	4	4	multimorbidity	2073	0.101
morbidity count	5	5	multimorbidity	1143	0.056
morbidity count	6	6	multimorbidity	577	0.028
morbidity count	7	7	multimorbidity	306	0.015
morbidity count	8	8	multimorbidity	152	0.007
morbidity count	9	9	multimorbidity	77	0.004

## Sheet: Figure 2
FP	FI	MM	CI	n	total	percent
0	0	0	0	11285	19792	57.02
0	0	0	1	1051	19792	5.31
0	0	1	0	714	19792	3.61
0	0	1	1	545	19792	2.75
0	1	0	0	1729	19792	8.74
0	1	0	1	241	19792	1.22
0	1	1	0	996	19792	5.03
0	1	1	1	726	19792	3.67
1	0	0	0	720	19792	3.64
1	0	0	1	82	19792	0.41
1	0	1	0	111	19792	0.56
1	0	1	1	87	19792	0.44
1	1	0	0	521	19792	2.63
1	1	0	1	82	19792	0.41
1	1	1	0	466	19792	2.35
1	1	1	1	436	19792	2.2

## Sheet: Figure 3
time	risk	lower	upper	predictor	term_one	sex	age	outcome	n	x_value	f_or_mm	age_sex	risk2	upper2	lower2	risk3	upper3	lower3
1825	0.0206022	0.018089	0.023448	morbidity count	0	Female	65	Mortality (all-cause)	629	0	multimorbidity	65_Female	0.0206022	0.023448	0.018089	NA	NA	NA
1825	0.0249908	0.0222803	0.0283153	morbidity count	1	Female	65	Mortality (all-cause)	1856	1	multimorbidity	65_Female	0.0249908	0.0283153	0.0222803	NA	NA	NA
1825	0.0303142	0.0269363	0.0344952	morbidity count	2	Female	65	Mortality (all-cause)	1890	2	multimorbidity	65_Female	0.0303142	0.0344952	0.0269363	NA	NA	NA
1825	0.0367716	0.0330885	0.0409562	morbidity count	3	Female	65	Mortality (all-cause)	1369	3	multimorbidity	65_Female	0.0367716	0.0409562	0.0330885	NA	NA	NA
1825	0.0446045	0.0398746	0.0500822	morbidity count	4	Female	65	Mortality (all-cause)	843	4	multimorbidity	65_Female	0.0446045	0.0500822	0.0398746	NA	NA	NA
1825	0.0541059	0.0482122	0.0609299	morbidity count	5	Female	65	Mortality (all-cause)	490	5	multimorbidity	65_Female	0.0541059	0.0609299	0.0482122	NA	NA	NA
1825	0.0656312	0.0574739	0.0740928	morbidity count	6	Female	65	Mortality (all-cause)	232	6	multimorbidity	65_Female	0.0656312	0.0740928	0.0574739	NA	NA	NA
1825	0.0796116	0.0698098	0.0901538	morbidity count	7	Female	65	Mortality (all-cause)	134	7	multimorbidity	65_Female	0.0796116	0.0901538	0.0698098	NA	NA	NA
1825	0.09657	0.0836421	0.111781	morbidity count	8	Female	65	Mortality (all-cause)	77	8	multimorbidity	65_Female	0.09657	0.111781	0.0836421	NA	NA	NA
1825	0.117141	0.100782	0.136659	morbidity count	9	Female	65	Mortality (all-cause)	37	9	multimorbidity	65_Female	0.117141	0.136659	0.100782	NA	NA	NA
1825	0.142094	0.1211	0.167744	morbidity count	10	Female	65	Mortality (all-cause)	15	10	multimorbidity	65_Female	0.142094	0.167744	0.1211	NA	NA	NA
1825	0.0360953	0.0323555	0.0397786	morbidity count	0	Male	65	Mortality (all-cause)	1463	0	multimorbidity	65_Male	0.0360953	0.0397786	0.0323555	NA	NA	NA
1825	0.0437841	0.0402168	0.0479562	morbidity count	1	Male	65	Mortality (all-cause)	3601	1	multimorbidity	65_Male	0.0437841	0.0479562	0.0402168	NA	NA	NA
1825	0.0531108	0.0490167	0.0581139	morbidity count	2	Male	65	Mortality (all-cause)	3225	2	multimorbidity	65_Male	0.0531108	0.0581139	0.0490167	NA	NA	NA
1825	0.0644241	0.0594097	0.070641	morbidity count	3	Male	65	Mortality (all-cause)	2155	3	multimorbidity	65_Male	0.0644241	0.070641	0.0594097	NA	NA	NA
1825	0.0781474	0.0725379	0.085289	morbidity count	4	Male	65	Mortality (all-cause)	1230	4	multimorbidity	65_Male	0.0781474	0.085289	0.0725379	NA	NA	NA
1825	0.094794	0.0866694	0.104334	morbidity count	5	Male	65	Mortality (all-cause)	653	5	multimorbidity	65_Male	0.094794	0.104334	0.0866694	NA	NA	NA
1825	0.114986	0.104782	0.127493	morbidity count	6	Male	65	Mortality (all-cause)	345	6	multimorbidity	65_Male	0.114986	0.127493	0.104782	NA	NA	NA
1825	0.13948	0.125362	0.156002	morbidity count	7	Male	65	Mortality (all-cause)	172	7	multimorbidity	65_Male	0.13948	0.156002	0.125362	NA	NA	NA
1825	0.169192	0.148325	0.193933	morbidity count	8	Male	65	Mortality (all-cause)	75	8	multimorbidity	65_Male	0.169192	0.193933	0.148325	NA	NA	NA
1825	0.205232	0.180638	0.235407	morbidity count	9	Male	65	Mortality (all-cause)	40	9	multimorbidity	65_Male	0.205232	0.235407	0.180638	NA	NA	NA
1825	0.248949	0.215029	0.29168	morbidity count	10	Male	65	Mortality (all-cause)	16	10	multimorbidity	65_Male	0.248949	0.29168	0.215029	NA	NA	NA
1825	0.0253009	0.0225745	0.0281808	charlson index	0	Female	65	Mortality (all-cause)	4430	0	multimorbidity	65_Female	0.0253009	0.0281808	0.0225745	NA	NA	NA
1825	0.0380308	0.0342107	0.0426014	charlson index	1	Female	65	Mortality (all-cause)	1841	1	multimorbidity	65_Female	0.0380308	0.0426014	0.0342107	NA	NA	NA
1825	0.0519938	0.0468098	0.0580975	charlson index	2	Female	65	Mortality (all-cause)	831	2	multimorbidity	65_Female	0.0519938	0.0580975	0.0468098	NA	NA	NA
1825	0.0676783	0.0602551	0.0763536	charlson index	3	Female	65	Mortality (all-cause)	275	3	multimorbidity	65_Female	0.0676783	0.0763536	0.0602551	NA	NA	NA
1825	0.0853738	0.0755086	0.0972344	charlson index	4	Female	65	Mortality (all-cause)	78	4	multimorbidity	65_Female	0.0853738	0.0972344	0.0755086	NA	NA	NA
1825	0.105323	0.0909678	0.121135	charlson index	5	Female	65	Mortality (all-cause)	16	5	multimorbidity	65_Female	0.105323	0.121135	0.0909678	NA	NA	NA
1825	0.127758	0.109863	0.148533	charlson index	6	Female	65	Mortality (all-cause)	66	6	multimorbidity	65_Female	0.127758	0.148533	0.109863	NA	NA	NA
1825	0.152914	0.130214	0.179199	charlson index	7	Female	65	Mortality (all-cause)	31	7	multimorbidity	65_Female	0.152914	0.179199	0.130214	NA	NA	NA
1825	0.0430875	0.0394454	0.0476176	charlson index	0	Male	65	Mortality (all-cause)	7628	0	multimorbidity	65_Male	0.0430875	0.0476176	0.0394454	NA	NA	NA
1825	0.0647665	0.0596489	0.0706678	charlson index	1	Male	65	Mortality (all-cause)	3201	1	multimorbidity	65_Male	0.0647665	0.0706678	0.0596489	NA	NA	NA
1825	0.0885454	0.0817875	0.0967192	charlson index	2	Male	65	Mortality (all-cause)	1351	2	multimorbidity	65_Male	0.0885454	0.0967192	0.0817875	NA	NA	NA
1825	0.115256	0.104827	0.12666	charlson index	3	Male	65	Mortality (all-cause)	475	3	multimorbidity	65_Male	0.115256	0.12666	0.104827	NA	NA	NA
1825	0.145392	0.130838	0.162406	charlson index	4	Male	65	Mortality (all-cause)	156	4	multimorbidity	65_Male	0.145392	0.162406	0.130838	NA	NA	NA
1825	0.179365	0.160198	0.202494	charlson index	5	Male	65	Mortality (all-cause)	60	5	multimorbidity	65_Male	0.179365	0.202494	0.160198	NA	NA	NA
1825	0.217572	0.189459	0.24916	charlson index	6	Male	65	Mortality (all-cause)	69	6	multimorbidity	65_Male	0.217572	0.24916	0.189459	NA	NA	NA
1825	0.260413	0.228983	0.299448	charlson index	7	Male	65	Mortality (all-cause)	27	7	multimorbidity	65_Male	0.260413	0.299448	0.228983	NA	NA	NA
1825	0.0226653	0.0197976	0.0264905	frailty index	0	Female	65	Mortality (all-cause)	296	0	frailty	65_Female	0.0226653	0.0264905	0.0197976	NA	NA	NA
1825	0.0259793	0.0230898	0.0296945	frailty index	0.05	Female	65	Mortality (all-cause)	1329	0.05	frailty	65_Female	0.0259793	0.0296945	0.0230898	NA	NA	NA
1825	0.0297778	0.0264318	0.0336334	frailty index	0.1	Female	65	Mortality (all-cause)	1823	0.1	frailty	65_Female	0.0297778	0.0336334	0.0264318	NA	NA	NA
1825	0.0341317	0.030455	0.0381922	frailty index	0.15	Female	65	Mortality (all-cause)	1611	0.15	frailty	65_Female	0.0341317	0.0381922	0.030455	NA	NA	NA
1825	0.0391222	0.0350996	0.043623	frailty index	0.2	Female	65	Mortality (all-cause)	1276	0.2	frailty	65_Female	0.0391222	0.043623	0.0350996	NA	NA	NA
1825	0.0448424	0.0400634	0.0507279	frailty index	0.25	Female	65	Mortality (all-cause)	723	0.25	frailty	65_Female	0.0448424	0.0507279	0.0400634	NA	NA	NA
1825	0.0513989	0.0458097	0.058255	frailty index	0.3	Female	65	Mortality (all-cause)	324	0.3	frailty	65_Female	0.0513989	0.058255	0.0458097	NA	NA	NA
1825	0.0589141	0.0515374	0.0681995	frailty index	0.35	Female	65	Mortality (all-cause)	147	0.35	frailty	65_Female	0.0589141	0.0681995	0.0515374	NA	NA	NA
1825	0.0675281	0.0587544	0.0791014	frailty index	0.4	Female	65	Mortality (all-cause)	35	0.4	frailty	65_Female	0.0675281	0.0791014	0.0587544	NA	NA	NA
1825	0.0774016	0.065168	0.0921446	frailty index	0.45	Female	65	Mortality (all-cause)	12	0.45	frailty	65_Female	0.0774016	0.0921446	0.065168	NA	NA	NA
1825	0.0887188	0.072786	0.107201	frailty index	0.5	Female	65	Mortality (all-cause)	2	0.5	frailty	65_Female	0.0887188	0.107201	0.072786	NA	NA	NA
1825	0.0399547	0.0355871	0.0445506	frailty index	0	Male	65	Mortality (all-cause)	877	0	frailty	65_Male	0.0399547	0.0445506	0.0355871	NA	NA	NA
1825	0.0457966	0.0414034	0.0505343	frailty index	0.05	Male	65	Mortality (all-cause)	3089	0.05	frailty	65_Male	0.0457966	0.0505343	0.0414034	NA	NA	NA
1825	0.0524926	0.0481475	0.0574101	frailty index	0.1	Male	65	Mortality (all-cause)	3480	0.1	frailty	65_Male	0.0524926	0.0574101	0.0481475	NA	NA	NA
1825	0.0601678	0.05574	0.0654479	frailty index	0.15	Male	65	Mortality (all-cause)	2554	0.15	frailty	65_Male	0.0601678	0.0654479	0.05574	NA	NA	NA
1825	0.0689651	0.0637263	0.0752235	frailty index	0.2	Male	65	Mortality (all-cause)	1624	0.2	frailty	65_Male	0.0689651	0.0752235	0.0637263	NA	NA	NA
1825	0.0790487	0.0724601	0.0877377	frailty index	0.25	Male	65	Mortality (all-cause)	800	0.25	frailty	65_Male	0.0790487	0.0877377	0.0724601	NA	NA	NA
1825	0.0906066	0.0814954	0.100662	frailty index	0.3	Male	65	Mortality (all-cause)	384	0.3	frailty	65_Male	0.0906066	0.100662	0.0814954	NA	NA	NA
1825	0.103855	0.0937051	0.117055	frailty index	0.35	Male	65	Mortality (all-cause)	120	0.35	frailty	65_Male	0.103855	0.117055	0.0937051	NA	NA	NA
1825	0.119039	0.104458	0.135844	frailty index	0.4	Male	65	Mortality (all-cause)	49	0.4	frailty	65_Male	0.119039	0.135844	0.104458	NA	NA	NA
1825	0.136445	0.117525	0.160767	frailty index	0.45	Male	65	Mortality (all-cause)	11	0.45	frailty	65_Male	0.136445	0.160767	0.117525	NA	NA	NA
1825	0.156395	0.133955	0.188051	frailty index	0.5	Male	65	Mortality (all-cause)	NA	0.5	frailty	65_Male	0.156395	0.188051	0.133955	NA	NA	NA
1825	0.0263695	0.0231594	0.0308321	frailty phenotype	Robust	Female	65	Mortality (all-cause)	1810	1	frailty	65_Female	NA	NA	NA	0.0263695	0.0308321	0.0231594
1825	0.0346308	0.0309676	0.0397288	frailty phenotype	Pre-frail	Female	65	Mortality (all-cause)	4191	2	frailty	65_Female	NA	NA	NA	0.0346308	0.0397288	0.0309676
1825	0.0551696	0.0483678	0.0639731	frailty phenotype	Frail	Female	65	Mortality (all-cause)	1249	3	frailty	65_Female	NA	NA	NA	0.0551696	0.0639731	0.0483678
1825	0.0471969	0.0423182	0.0525564	frailty phenotype	Robust	Male	65	Mortality (all-cause)	4451	1	frailty	65_Male	NA	NA	NA	0.0471969	0.0525564	0.0423182
1825	0.0619831	0.0567441	0.0680224	frailty phenotype	Pre-frail	Male	65	Mortality (all-cause)	6835	2	frailty	65_Male	NA	NA	NA	0.0619831	0.0680224	0.0567441
1825	0.098744	0.0880266	0.1106	frailty phenotype	Frail	Male	65	Mortality (all-cause)	1256	3	frailty	65_Male	NA	NA	NA	0.098744	0.1106	0.0880266

## Sheet: Figure 4
time	risk	lower	upper	predictor	term_one	sex	age	outcome	x_value	f_or_mm	risk2	upper2	lower2	risk3	upper3	lower3
60	0.00336516	0.00239196	0.00473661	morbidity count	0	Female	65	Hypoglycaemia	0	multimorbidity	0.00336516	0.00473661	0.00239196	NA	NA	NA
60	0.00432497	0.0031832	0.00587963	morbidity count	1	Female	65	Hypoglycaemia	1	multimorbidity	0.00432497	0.00587963	0.0031832	NA	NA	NA
60	0.00555853	0.00418577	0.00745589	morbidity count	2	Female	65	Hypoglycaemia	2	multimorbidity	0.00555853	0.00745589	0.00418577	NA	NA	NA
60	0.00714392	0.00532706	0.0096963	morbidity count	3	Female	65	Hypoglycaemia	3	multimorbidity	0.00714392	0.0096963	0.00532706	NA	NA	NA
60	0.0091815	0.00709463	0.0125962	morbidity count	4	Female	65	Hypoglycaemia	4	multimorbidity	0.0091815	0.0125962	0.00709463	NA	NA	NA
60	0.0118002	0.00860553	0.0159215	morbidity count	5	Female	65	Hypoglycaemia	5	multimorbidity	0.0118002	0.0159215	0.00860553	NA	NA	NA
60	0.0151659	0.0113621	0.0210001	morbidity count	6	Female	65	Hypoglycaemia	6	multimorbidity	0.0151659	0.0210001	0.0113621	NA	NA	NA
60	0.0194915	0.0140006	0.0269615	morbidity count	7	Female	65	Hypoglycaemia	7	multimorbidity	0.0194915	0.0269615	0.0140006	NA	NA	NA
60	0.0250508	0.0176295	0.0365966	morbidity count	8	Female	65	Hypoglycaemia	8	multimorbidity	0.0250508	0.0365966	0.0176295	NA	NA	NA
60	0.0321957	0.0226635	0.0480257	morbidity count	9	Female	65	Hypoglycaemia	9	multimorbidity	0.0321957	0.0480257	0.0226635	NA	NA	NA
60	0.0413785	0.0282601	0.0661543	morbidity count	10	Female	65	Hypoglycaemia	10	multimorbidity	0.0413785	0.0661543	0.0282601	NA	NA	NA
60	0.00517226	0.00395558	0.00678557	morbidity count	0	Male	65	Hypoglycaemia	0	multimorbidity	0.00517226	0.00678557	0.00395558	NA	NA	NA
60	0.00664749	0.00523887	0.00852233	morbidity count	1	Male	65	Hypoglycaemia	1	multimorbidity	0.00664749	0.00852233	0.00523887	NA	NA	NA
60	0.00854347	0.00698508	0.0107836	morbidity count	2	Male	65	Hypoglycaemia	2	multimorbidity	0.00854347	0.0107836	0.00698508	NA	NA	NA
60	0.0109802	0.00896982	0.0137148	morbidity count	3	Male	65	Hypoglycaemia	3	multimorbidity	0.0109802	0.0137148	0.00896982	NA	NA	NA
60	0.014112	0.0115624	0.0181534	morbidity count	4	Male	65	Hypoglycaemia	4	multimorbidity	0.014112	0.0181534	0.0115624	NA	NA	NA
60	0.018137	0.0145935	0.0227237	morbidity count	5	Male	65	Hypoglycaemia	5	multimorbidity	0.018137	0.0227237	0.0145935	NA	NA	NA
60	0.02331	0.0183335	0.0302224	morbidity count	6	Male	65	Hypoglycaemia	6	multimorbidity	0.02331	0.0302224	0.0183335	NA	NA	NA
60	0.0299584	0.0231231	0.0396202	morbidity count	7	Male	65	Hypoglycaemia	7	multimorbidity	0.0299584	0.0396202	0.0231231	NA	NA	NA
60	0.0385031	0.029103	0.0532059	morbidity count	8	Male	65	Hypoglycaemia	8	multimorbidity	0.0385031	0.0532059	0.029103	NA	NA	NA
60	0.0494849	0.0355296	0.0696768	morbidity count	9	Male	65	Hypoglycaemia	9	multimorbidity	0.0494849	0.0696768	0.0355296	NA	NA	NA
60	0.0635989	0.0447731	0.095102	morbidity count	10	Male	65	Hypoglycaemia	10	multimorbidity	0.0635989	0.095102	0.0447731	NA	NA	NA
60	0.00529272	0.00399951	0.00736724	charlson index	0	Female	65	Hypoglycaemia	0	multimorbidity	0.00529272	0.00736724	0.00399951	NA	NA	NA
60	0.00713636	0.00547751	0.00969716	charlson index	1	Female	65	Hypoglycaemia	1	multimorbidity	0.00713636	0.00969716	0.00547751	NA	NA	NA
60	0.00962221	0.00721976	0.0129851	charlson index	2	Female	65	Hypoglycaemia	2	multimorbidity	0.00962221	0.0129851	0.00721976	NA	NA	NA
60	0.012974	0.00955755	0.0177829	charlson index	3	Female	65	Hypoglycaemia	3	multimorbidity	0.012974	0.0177829	0.00955755	NA	NA	NA
60	0.0174932	0.0128461	0.0241174	charlson index	4	Female	65	Hypoglycaemia	4	multimorbidity	0.0174932	0.0241174	0.0128461	NA	NA	NA
60	0.0235867	0.0164016	0.0349539	charlson index	5	Female	65	Hypoglycaemia	5	multimorbidity	0.0235867	0.0349539	0.0164016	NA	NA	NA
60	0.0318028	0.0216987	0.0482106	charlson index	6	Female	65	Hypoglycaemia	6	multimorbidity	0.0318028	0.0482106	0.0216987	NA	NA	NA
60	0.0428809	0.0277212	0.0688535	charlson index	7	Female	65	Hypoglycaemia	7	multimorbidity	0.0428809	0.0688535	0.0277212	NA	NA	NA
60	0.0077855	0.00622577	0.0098608	charlson index	0	Male	65	Hypoglycaemia	0	multimorbidity	0.0077855	0.0098608	0.00622577	NA	NA	NA
60	0.0104975	0.00856801	0.0132289	charlson index	1	Male	65	Hypoglycaemia	1	multimorbidity	0.0104975	0.0132289	0.00856801	NA	NA	NA
60	0.0141541	0.0113983	0.017926	charlson index	2	Male	65	Hypoglycaemia	2	multimorbidity	0.0141541	0.017926	0.0113983	NA	NA	NA
60	0.0190845	0.0152854	0.0247306	charlson index	3	Male	65	Hypoglycaemia	3	multimorbidity	0.0190845	0.0247306	0.0152854	NA	NA	NA
60	0.0257322	0.0195369	0.0338011	charlson index	4	Male	65	Hypoglycaemia	4	multimorbidity	0.0257322	0.0338011	0.0195369	NA	NA	NA
60	0.0346957	0.0259836	0.0468665	charlson index	5	Male	65	Hypoglycaemia	5	multimorbidity	0.0346957	0.0468665	0.0259836	NA	NA	NA
60	0.0467814	0.0336587	0.0654419	charlson index	6	Male	65	Hypoglycaemia	6	multimorbidity	0.0467814	0.0654419	0.0336587	NA	NA	NA
60	0.063077	0.0433817	0.0944905	charlson index	7	Male	65	Hypoglycaemia	7	multimorbidity	0.063077	0.0944905	0.0433817	NA	NA	NA
60	0.00342148	0.00238556	0.0049949	frailty index	0	Female	65	Hypoglycaemia	0	frailty	0.00342148	0.0049949	0.00238556	NA	NA	NA
60	0.00421974	0.00314803	0.00608121	frailty index	0.05	Female	65	Hypoglycaemia	0.05	frailty	0.00421974	0.00608121	0.00314803	NA	NA	NA
60	0.00520424	0.00384509	0.00716624	frailty index	0.1	Female	65	Hypoglycaemia	0.1	frailty	0.00520424	0.00716624	0.00384509	NA	NA	NA
60	0.00641844	0.00482884	0.0087071	frailty index	0.15	Female	65	Hypoglycaemia	0.15	frailty	0.00641844	0.0087071	0.00482884	NA	NA	NA
60	0.00791592	0.00595656	0.0107002	frailty index	0.2	Female	65	Hypoglycaemia	0.2	frailty	0.00791592	0.0107002	0.00595656	NA	NA	NA
60	0.00976278	0.00729126	0.0132821	frailty index	0.25	Female	65	Hypoglycaemia	0.25	frailty	0.00976278	0.0132821	0.00729126	NA	NA	NA
60	0.0120405	0.00874539	0.016673	frailty index	0.3	Female	65	Hypoglycaemia	0.3	frailty	0.0120405	0.016673	0.00874539	NA	NA	NA
60	0.0148497	0.0106234	0.0211902	frailty index	0.35	Female	65	Hypoglycaemia	0.35	frailty	0.0148497	0.0211902	0.0106234	NA	NA	NA
60	0.0183143	0.0128446	0.0267914	frailty index	0.4	Female	65	Hypoglycaemia	0.4	frailty	0.0183143	0.0267914	0.0128446	NA	NA	NA
60	0.0225871	0.0147507	0.0347022	frailty index	0.45	Female	65	Hypoglycaemia	0.45	frailty	0.0225871	0.0347022	0.0147507	NA	NA	NA
60	0.0278569	0.0175504	0.0454642	frailty index	0.5	Female	65	Hypoglycaemia	0.5	frailty	0.0278569	0.0454642	0.0175504	NA	NA	NA
60	0.00534645	0.00397774	0.00728718	frailty index	0	Male	65	Hypoglycaemia	0	frailty	0.00534645	0.00728718	0.00397774	NA	NA	NA
60	0.00659382	0.00510708	0.00857698	frailty index	0.05	Male	65	Hypoglycaemia	0.05	frailty	0.00659382	0.00857698	0.00510708	NA	NA	NA
60	0.00813222	0.00642044	0.0104241	frailty index	0.1	Male	65	Hypoglycaemia	0.1	frailty	0.00813222	0.0104241	0.00642044	NA	NA	NA
60	0.0100295	0.00816671	0.012535	frailty index	0.15	Male	65	Hypoglycaemia	0.15	frailty	0.0100295	0.012535	0.00816671	NA	NA	NA
60	0.0123695	0.0102156	0.0155279	frailty index	0.2	Male	65	Hypoglycaemia	0.2	frailty	0.0123695	0.0155279	0.0102156	NA	NA	NA
60	0.0152555	0.0121249	0.0197577	frailty index	0.25	Male	65	Hypoglycaemia	0.25	frailty	0.0152555	0.0197577	0.0121249	NA	NA	NA
60	0.0188147	0.0144927	0.0249623	frailty index	0.3	Male	65	Hypoglycaemia	0.3	frailty	0.0188147	0.0249623	0.0144927	NA	NA	NA
60	0.0232043	0.01705	0.0315332	frailty index	0.35	Male	65	Hypoglycaemia	0.35	frailty	0.0232043	0.0315332	0.01705	NA	NA	NA
60	0.0286181	0.0205413	0.0412573	frailty index	0.4	Male	65	Hypoglycaemia	0.4	frailty	0.0286181	0.0412573	0.0205413	NA	NA	NA
60	0.035295	0.0243169	0.0518095	frailty index	0.45	Male	65	Hypoglycaemia	0.45	frailty	0.035295	0.0518095	0.0243169	NA	NA	NA
60	0.0435297	0.0278456	0.0678976	frailty index	0.5	Male	65	Hypoglycaemia	0.5	frailty	0.0435297	0.0678976	0.0278456	NA	NA	NA
60	0.00397214	0.00278017	0.00572411	frailty phenotype	Robust	Female	65	Hypoglycaemia	1	frailty	NA	NA	NA	0.00397214	0.00572411	0.00278017
60	0.00728109	0.00541002	0.00993036	frailty phenotype	Pre-frail	Female	65	Hypoglycaemia	2	frailty	NA	NA	NA	0.00728109	0.00993036	0.00541002
60	0.0127285	0.00901713	0.018622	frailty phenotype	Frail	Female	65	Hypoglycaemia	3	frailty	NA	NA	NA	0.0127285	0.018622	0.00901713
60	0.00623249	0.00458092	0.0087922	frailty phenotype	Robust	Male	65	Hypoglycaemia	1	frailty	NA	NA	NA	0.00623249	0.0087922	0.00458092
60	0.0114244	0.00898981	0.0146047	frailty phenotype	Pre-frail	Male	65	Hypoglycaemia	2	frailty	NA	NA	NA	0.0114244	0.0146047	0.00898981
60	0.0199717	0.0149057	0.0278926	frailty phenotype	Frail	Male	65	Hypoglycaemia	3	frailty	NA	NA	NA	0.0199717	0.0278926	0.0149057
60	0.0235355	0.0199408	0.0277963	morbidity count	0	Female	65	Fall or fracture	0	multimorbidity	0.0235355	0.0277963	0.0199408	NA	NA	NA
60	0.0290153	0.0248722	0.0339388	morbidity count	1	Female	65	Fall or fracture	1	multimorbidity	0.0290153	0.0339388	0.0248722	NA	NA	NA
60	0.035771	0.0311936	0.041546	morbidity count	2	Female	65	Fall or fracture	2	multimorbidity	0.035771	0.041546	0.0311936	NA	NA	NA
60	0.0440996	0.0381012	0.050946	morbidity count	3	Female	65	Fall or fracture	3	multimorbidity	0.0440996	0.050946	0.0381012	NA	NA	NA
60	0.0543673	0.0474334	0.0634579	morbidity count	4	Female	65	Fall or fracture	4	multimorbidity	0.0543673	0.0634579	0.0474334	NA	NA	NA
60	0.0670257	0.0574624	0.0782456	morbidity count	5	Female	65	Fall or fracture	5	multimorbidity	0.0670257	0.0782456	0.0574624	NA	NA	NA
60	0.0826314	0.0698998	0.0973996	morbidity count	6	Female	65	Fall or fracture	6	multimorbidity	0.0826314	0.0973996	0.0698998	NA	NA	NA
60	0.101871	0.0850835	0.12117	morbidity count	7	Female	65	Fall or fracture	7	multimorbidity	0.101871	0.12117	0.0850835	NA	NA	NA
60	0.125589	0.10357	0.153013	morbidity count	8	Female	65	Fall or fracture	8	multimorbidity	0.125589	0.153013	0.10357	NA	NA	NA
60	0.15483	0.124829	0.190647	morbidity count	9	Female	65	Fall or fracture	9	multimorbidity	0.15483	0.190647	0.124829	NA	NA	NA
60	0.19088	0.151344	0.245509	morbidity count	10	Female	65	Fall or fracture	10	multimorbidity	0.19088	0.245509	0.151344	NA	NA	NA
60	0.0197663	0.0171238	0.0229276	morbidity count	0	Male	65	Fall or fracture	0	multimorbidity	0.0197663	0.0229276	0.0171238	NA	NA	NA
60	0.0243686	0.0212889	0.0279427	morbidity count	1	Male	65	Fall or fracture	1	multimorbidity	0.0243686	0.0279427	0.0212889	NA	NA	NA
60	0.0300423	0.0264185	0.033906	morbidity count	2	Male	65	Fall or fracture	2	multimorbidity	0.0300423	0.033906	0.0264185	NA	NA	NA
60	0.0370371	0.0326281	0.0419481	morbidity count	3	Male	65	Fall or fracture	3	multimorbidity	0.0370371	0.0419481	0.0326281	NA	NA	NA
60	0.0456605	0.0400034	0.0512718	morbidity count	4	Male	65	Fall or fracture	4	multimorbidity	0.0456605	0.0512718	0.0400034	NA	NA	NA
60	0.0562917	0.0492707	0.0646395	morbidity count	5	Male	65	Fall or fracture	5	multimorbidity	0.0562917	0.0646395	0.0492707	NA	NA	NA
60	0.0693982	0.060332	0.0798806	morbidity count	6	Male	65	Fall or fracture	6	multimorbidity	0.0693982	0.0798806	0.060332	NA	NA	NA
60	0.0855562	0.0732903	0.100177	morbidity count	7	Male	65	Fall or fracture	7	multimorbidity	0.0855562	0.100177	0.0732903	NA	NA	NA
60	0.105476	0.0873018	0.125963	morbidity count	8	Male	65	Fall or fracture	8	multimorbidity	0.105476	0.125963	0.0873018	NA	NA	NA
60	0.130035	0.106608	0.159972	morbidity count	9	Male	65	Fall or fracture	9	multimorbidity	0.130035	0.159972	0.106608	NA	NA	NA
60	0.160311	0.130477	0.199903	morbidity count	10	Male	65	Fall or fracture	10	multimorbidity	0.160311	0.199903	0.130477	NA	NA	NA
60	0.0344047	0.0295797	0.0401683	charlson index	0	Female	65	Fall or fracture	0	multimorbidity	0.0344047	0.0401683	0.0295797	NA	NA	NA
60	0.047761	0.0416163	0.0555573	charlson index	1	Female	65	Fall or fracture	1	multimorbidity	0.047761	0.0555573	0.0416163	NA	NA	NA
60	0.0578635	0.0497708	0.0673948	charlson index	2	Female	65	Fall or fracture	2	multimorbidity	0.0578635	0.0673948	0.0497708	NA	NA	NA
60	0.0663024	0.0555548	0.0793463	charlson index	3	Female	65	Fall or fracture	3	multimorbidity	0.0663024	0.0793463	0.0555548	NA	NA	NA
60	0.0736868	0.0609578	0.0877567	charlson index	4	Female	65	Fall or fracture	4	multimorbidity	0.0736868	0.0877567	0.0609578	NA	NA	NA
60	0.0803268	0.0665304	0.0982814	charlson index	5	Female	65	Fall or fracture	5	multimorbidity	0.0803268	0.0982814	0.0665304	NA	NA	NA
60	0.0864056	0.0716643	0.106113	charlson index	6	Female	65	Fall or fracture	6	multimorbidity	0.0864056	0.106113	0.0716643	NA	NA	NA
60	0.0920418	0.0751909	0.116625	charlson index	7	Female	65	Fall or fracture	7	multimorbidity	0.0920418	0.116625	0.0751909	NA	NA	NA
60	0.0279615	0.0245152	0.0322354	charlson index	0	Male	65	Fall or fracture	0	multimorbidity	0.0279615	0.0322354	0.0245152	NA	NA	NA
60	0.0388165	0.0344218	0.0439972	charlson index	1	Male	65	Fall or fracture	1	multimorbidity	0.0388165	0.0439972	0.0344218	NA	NA	NA
60	0.0470271	0.0413606	0.0540657	charlson index	2	Male	65	Fall or fracture	2	multimorbidity	0.0470271	0.0540657	0.0413606	NA	NA	NA
60	0.0538856	0.0464671	0.0631038	charlson index	3	Male	65	Fall or fracture	3	multimorbidity	0.0538856	0.0631038	0.0464671	NA	NA	NA
60	0.0598871	0.0514827	0.0705401	charlson index	4	Male	65	Fall or fracture	4	multimorbidity	0.0598871	0.0705401	0.0514827	NA	NA	NA
60	0.0652836	0.0545538	0.0781492	charlson index	5	Male	65	Fall or fracture	5	multimorbidity	0.0652836	0.0781492	0.0545538	NA	NA	NA
60	0.0702239	0.0590332	0.0849084	charlson index	6	Male	65	Fall or fracture	6	multimorbidity	0.0702239	0.0849084	0.0590332	NA	NA	NA
60	0.0748046	0.061674	0.0913492	charlson index	7	Male	65	Fall or fracture	7	multimorbidity	0.0748046	0.0913492	0.061674	NA	NA	NA
60	0.0217517	0.0179492	0.0264658	frailty index	0	Female	65	Fall or fracture	0	frailty	0.0217517	0.0264658	0.0179492	NA	NA	NA
60	0.026465	0.0223014	0.0313099	frailty index	0.05	Female	65	Fall or fracture	0.05	frailty	0.026465	0.0313099	0.0223014	NA	NA	NA
60	0.0321996	0.0273144	0.0375934	frailty index	0.1	Female	65	Fall or fracture	0.1	frailty	0.0321996	0.0375934	0.0273144	NA	NA	NA
60	0.0391769	0.0335129	0.0456991	frailty index	0.15	Female	65	Fall or fracture	0.15	frailty	0.0391769	0.0456991	0.0335129	NA	NA	NA
60	0.0476661	0.0410712	0.0560865	frailty index	0.2	Female	65	Fall or fracture	0.2	frailty	0.0476661	0.0560865	0.0410712	NA	NA	NA
60	0.0579947	0.0496971	0.0679464	frailty index	0.25	Female	65	Fall or fracture	0.25	frailty	0.0579947	0.0679464	0.0496971	NA	NA	NA
60	0.0705615	0.0602437	0.0835637	frailty index	0.3	Female	65	Fall or fracture	0.3	frailty	0.0705615	0.0835637	0.0602437	NA	NA	NA
60	0.0858512	0.0724406	0.102818	frailty index	0.35	Female	65	Fall or fracture	0.35	frailty	0.0858512	0.102818	0.0724406	NA	NA	NA
60	0.104454	0.086027	0.127786	frailty index	0.4	Female	65	Fall or fracture	0.4	frailty	0.104454	0.127786	0.086027	NA	NA	NA
60	0.127088	0.100263	0.160953	frailty index	0.45	Female	65	Fall or fracture	0.45	frailty	0.127088	0.160953	0.100263	NA	NA	NA
60	0.154626	0.120895	0.199017	frailty index	0.5	Female	65	Fall or fracture	0.5	frailty	0.154626	0.199017	0.120895	NA	NA	NA
60	0.0187221	0.015722	0.0221444	frailty index	0	Male	65	Fall or fracture	0	frailty	0.0187221	0.0221444	0.015722	NA	NA	NA
60	0.0227789	0.0197701	0.026223	frailty index	0.05	Male	65	Fall or fracture	0.05	frailty	0.0227789	0.026223	0.0197701	NA	NA	NA
60	0.0277148	0.0245457	0.031804	frailty index	0.1	Male	65	Fall or fracture	0.1	frailty	0.0277148	0.031804	0.0245457	NA	NA	NA
60	0.0337203	0.0300059	0.038268	frailty index	0.15	Male	65	Fall or fracture	0.15	frailty	0.0337203	0.038268	0.0300059	NA	NA	NA
60	0.041027	0.036319	0.0462568	frailty index	0.2	Male	65	Fall or fracture	0.2	frailty	0.041027	0.0462568	0.036319	NA	NA	NA
60	0.0499171	0.044174	0.0572693	frailty index	0.25	Male	65	Fall or fracture	0.25	frailty	0.0499171	0.0572693	0.044174	NA	NA	NA
60	0.0607335	0.0524128	0.07003	frailty index	0.3	Male	65	Fall or fracture	0.3	frailty	0.0607335	0.07003	0.0524128	NA	NA	NA
60	0.0738937	0.0626704	0.0879774	frailty index	0.35	Male	65	Fall or fracture	0.35	frailty	0.0738937	0.0879774	0.0626704	NA	NA	NA
60	0.0899056	0.0747491	0.108825	frailty index	0.4	Male	65	Fall or fracture	0.4	frailty	0.0899056	0.108825	0.0747491	NA	NA	NA
60	0.109387	0.0870345	0.135724	frailty index	0.45	Male	65	Fall or fracture	0.45	frailty	0.109387	0.135724	0.0870345	NA	NA	NA
60	0.13309	0.105179	0.169429	frailty index	0.5	Male	65	Fall or fracture	0.5	frailty	0.13309	0.169429	0.105179	NA	NA	NA
60	0.0327049	0.0273449	0.0397384	frailty phenotype	Robust	Female	65	Fall or fracture	1	frailty	NA	NA	NA	0.0327049	0.0397384	0.0273449
60	0.0445372	0.0379282	0.0519711	frailty phenotype	Pre-frail	Female	65	Fall or fracture	2	frailty	NA	NA	NA	0.0445372	0.0519711	0.0379282
60	0.0712239	0.0594518	0.0859879	frailty phenotype	Frail	Female	65	Fall or fracture	3	frailty	NA	NA	NA	0.0712239	0.0859879	0.0594518
60	0.0265683	0.0226761	0.0313391	frailty phenotype	Robust	Male	65	Fall or fracture	1	frailty	NA	NA	NA	0.0265683	0.0313391	0.0226761
60	0.0361804	0.0316722	0.0414753	frailty phenotype	Pre-frail	Male	65	Fall or fracture	2	frailty	NA	NA	NA	0.0361804	0.0414753	0.0316722
60	0.0578598	0.0488418	0.0695393	frailty phenotype	Frail	Male	65	Fall or fracture	3	frailty	NA	NA	NA	0.0578598	0.0695393	0.0488418
60	0.0125646	0.0102156	0.0155254	morbidity count	0	Female	65	MACE	0	multimorbidity	0.0125646	0.0155254	0.0102156	NA	NA	NA
60	0.0148115	0.0121538	0.0180218	morbidity count	1	Female	65	MACE	1	multimorbidity	0.0148115	0.0180218	0.0121538	NA	NA	NA
60	0.0174601	0.0145313	0.0212968	morbidity count	2	Female	65	MACE	2	multimorbidity	0.0174601	0.0212968	0.0145313	NA	NA	NA
60	0.0205824	0.0173257	0.0244914	morbidity count	3	Female	65	MACE	3	multimorbidity	0.0205824	0.0244914	0.0173257	NA	NA	NA
60	0.0242631	0.0203238	0.0294845	morbidity count	4	Female	65	MACE	4	multimorbidity	0.0242631	0.0294845	0.0203238	NA	NA	NA
60	0.0286019	0.0236354	0.0347838	morbidity count	5	Female	65	MACE	5	multimorbidity	0.0286019	0.0347838	0.0236354	NA	NA	NA
60	0.0337166	0.0270837	0.0412892	morbidity count	6	Female	65	MACE	6	multimorbidity	0.0337166	0.0412892	0.0270837	NA	NA	NA
60	0.039746	0.0319274	0.0489474	morbidity count	7	Female	65	MACE	7	multimorbidity	0.039746	0.0489474	0.0319274	NA	NA	NA
60	0.0468535	0.0376806	0.0595097	morbidity count	8	Female	65	MACE	8	multimorbidity	0.0468535	0.0595097	0.0376806	NA	NA	NA
60	0.055232	0.0428901	0.0715991	morbidity count	9	Female	65	MACE	9	multimorbidity	0.055232	0.0715991	0.0428901	NA	NA	NA
60	0.0651088	0.0491116	0.0846947	morbidity count	10	Female	65	MACE	10	multimorbidity	0.0651088	0.0846947	0.0491116	NA	NA	NA
60	0.0273015	0.0235407	0.0319073	morbidity count	0	Male	65	MACE	0	multimorbidity	0.0273015	0.0319073	0.0235407	NA	NA	NA
60	0.0321837	0.0281096	0.0368018	morbidity count	1	Male	65	MACE	1	multimorbidity	0.0321837	0.0368018	0.0281096	NA	NA	NA
60	0.0379389	0.033574	0.0434312	morbidity count	2	Male	65	MACE	2	multimorbidity	0.0379389	0.0434312	0.033574	NA	NA	NA
60	0.0447233	0.0400407	0.0509653	morbidity count	3	Male	65	MACE	3	multimorbidity	0.0447233	0.0509653	0.0400407	NA	NA	NA
60	0.0527209	0.0463498	0.0606564	morbidity count	4	Male	65	MACE	4	multimorbidity	0.0527209	0.0606564	0.0463498	NA	NA	NA
60	0.0621487	0.0546551	0.0715243	morbidity count	5	Male	65	MACE	5	multimorbidity	0.0621487	0.0715243	0.0546551	NA	NA	NA
60	0.0732624	0.0631747	0.085737	morbidity count	6	Male	65	MACE	6	multimorbidity	0.0732624	0.085737	0.0631747	NA	NA	NA
60	0.0863635	0.072413	0.10356	morbidity count	7	Male	65	MACE	7	multimorbidity	0.0863635	0.10356	0.072413	NA	NA	NA
60	0.101807	0.0836681	0.124517	morbidity count	8	Male	65	MACE	8	multimorbidity	0.101807	0.124517	0.0836681	NA	NA	NA
60	0.120013	0.0955372	0.153688	morbidity count	9	Male	65	MACE	9	multimorbidity	0.120013	0.153688	0.0955372	NA	NA	NA
60	0.141474	0.109823	0.184019	morbidity count	10	Male	65	MACE	10	multimorbidity	0.141474	0.184019	0.109823	NA	NA	NA
60	0.0158542	0.0130529	0.0191575	charlson index	0	Female	65	MACE	0	multimorbidity	0.0158542	0.0191575	0.0130529	NA	NA	NA
60	0.0221463	0.0184221	0.0265467	charlson index	1	Female	65	MACE	1	multimorbidity	0.0221463	0.0265467	0.0184221	NA	NA	NA
60	0.0269286	0.022436	0.0328981	charlson index	2	Female	65	MACE	2	multimorbidity	0.0269286	0.0328981	0.022436	NA	NA	NA
60	0.0309356	0.0251576	0.0385078	charlson index	3	Female	65	MACE	3	multimorbidity	0.0309356	0.0385078	0.0251576	NA	NA	NA
60	0.03445	0.0277764	0.0422507	charlson index	4	Female	65	MACE	4	multimorbidity	0.03445	0.0422507	0.0277764	NA	NA	NA
60	0.0376159	0.0306614	0.0480672	charlson index	5	Female	65	MACE	5	multimorbidity	0.0376159	0.0480672	0.0306614	NA	NA	NA
60	0.0405185	0.0318896	0.0510919	charlson index	6	Female	65	MACE	6	multimorbidity	0.0405185	0.0510919	0.0318896	NA	NA	NA
60	0.0432133	0.0334724	0.0556897	charlson index	7	Female	65	MACE	7	multimorbidity	0.0432133	0.0556897	0.0334724	NA	NA	NA
60	0.033494	0.0291989	0.0386238	charlson index	0	Male	65	MACE	0	multimorbidity	0.033494	0.0386238	0.0291989	NA	NA	NA
60	0.046787	0.0413396	0.0533682	charlson index	1	Male	65	MACE	1	multimorbidity	0.046787	0.0533682	0.0413396	NA	NA	NA
60	0.0568901	0.0505632	0.0647596	charlson index	2	Male	65	MACE	2	multimorbidity	0.0568901	0.0647596	0.0505632	NA	NA	NA
60	0.0653556	0.0555939	0.0768352	charlson index	3	Male	65	MACE	3	multimorbidity	0.0653556	0.0768352	0.0555939	NA	NA	NA
60	0.0727802	0.0615439	0.086971	charlson index	4	Male	65	MACE	4	multimorbidity	0.0727802	0.086971	0.0615439	NA	NA	NA
60	0.0794684	0.0659757	0.0957224	charlson index	5	Male	65	MACE	5	multimorbidity	0.0794684	0.0957224	0.0659757	NA	NA	NA
60	0.0856006	0.0706797	0.105753	charlson index	6	Male	65	MACE	6	multimorbidity	0.0856006	0.105753	0.0706797	NA	NA	NA
60	0.0912936	0.0717961	0.11358	charlson index	7	Male	65	MACE	7	multimorbidity	0.0912936	0.11358	0.0717961	NA	NA	NA
60	0.0124815	0.00990978	0.0157944	frailty index	0	Female	65	MACE	0	frailty	0.0124815	0.0157944	0.00990978	NA	NA	NA
60	0.0143266	0.0116665	0.0175183	frailty index	0.05	Female	65	MACE	0.05	frailty	0.0143266	0.0175183	0.0116665	NA	NA	NA
60	0.0164444	0.0134853	0.0199424	frailty index	0.1	Female	65	MACE	0.1	frailty	0.0164444	0.0199424	0.0134853	NA	NA	NA
60	0.0188754	0.0156231	0.0227685	frailty index	0.15	Female	65	MACE	0.15	frailty	0.0188754	0.0227685	0.0156231	NA	NA	NA
60	0.0216656	0.0177331	0.0259235	frailty index	0.2	Female	65	MACE	0.2	frailty	0.0216656	0.0259235	0.0177331	NA	NA	NA
60	0.0248683	0.020481	0.0304613	frailty index	0.25	Female	65	MACE	0.25	frailty	0.0248683	0.0304613	0.020481	NA	NA	NA
60	0.0285445	0.0237709	0.0357448	frailty index	0.3	Female	65	MACE	0.3	frailty	0.0285445	0.0357448	0.0237709	NA	NA	NA
60	0.0327641	0.0264943	0.0414664	frailty index	0.35	Female	65	MACE	0.35	frailty	0.0327641	0.0414664	0.0264943	NA	NA	NA
60	0.0376074	0.0295616	0.0478401	frailty index	0.4	Female	65	MACE	0.4	frailty	0.0376074	0.0478401	0.0295616	NA	NA	NA
60	0.0431667	0.0332952	0.0566368	frailty index	0.45	Female	65	MACE	0.45	frailty	0.0431667	0.0566368	0.0332952	NA	NA	NA
60	0.0495478	0.0367111	0.0664928	frailty index	0.5	Female	65	MACE	0.5	frailty	0.0495478	0.0664928	0.0367111	NA	NA	NA
60	0.0275056	0.0232059	0.0324348	frailty index	0	Male	65	MACE	0	frailty	0.0275056	0.0324348	0.0232059	NA	NA	NA
60	0.0315716	0.0272595	0.0369207	frailty index	0.05	Male	65	MACE	0.05	frailty	0.0315716	0.0369207	0.0272595	NA	NA	NA
60	0.0362386	0.0317373	0.0413368	frailty index	0.1	Male	65	MACE	0.1	frailty	0.0362386	0.0413368	0.0317373	NA	NA	NA
60	0.0415956	0.0369956	0.0475384	frailty index	0.15	Male	65	MACE	0.15	frailty	0.0415956	0.0475384	0.0369956	NA	NA	NA
60	0.0477445	0.0417646	0.0541439	frailty index	0.2	Male	65	MACE	0.2	frailty	0.0477445	0.0541439	0.0417646	NA	NA	NA
60	0.0548023	0.0474639	0.0629584	frailty index	0.25	Male	65	MACE	0.25	frailty	0.0548023	0.0629584	0.0474639	NA	NA	NA
60	0.0629035	0.0536475	0.0740145	frailty index	0.3	Male	65	MACE	0.3	frailty	0.0629035	0.0740145	0.0536475	NA	NA	NA
60	0.0722022	0.0604506	0.0879619	frailty index	0.35	Male	65	MACE	0.35	frailty	0.0722022	0.0879619	0.0604506	NA	NA	NA
60	0.0828755	0.067147	0.103411	frailty index	0.4	Male	65	MACE	0.4	frailty	0.0828755	0.103411	0.067147	NA	NA	NA
60	0.0951265	0.0740814	0.11986	frailty index	0.45	Male	65	MACE	0.45	frailty	0.0951265	0.11986	0.0740814	NA	NA	NA
60	0.109189	0.0841679	0.147566	frailty index	0.5	Male	65	MACE	0.5	frailty	0.109189	0.147566	0.0841679	NA	NA	NA
60	0.0155809	0.0126446	0.0196164	frailty phenotype	Robust	Female	65	MACE	1	frailty	NA	NA	NA	0.0155809	0.0196164	0.0126446
60	0.0208128	0.0171131	0.0253064	frailty phenotype	Pre-frail	Female	65	MACE	2	frailty	NA	NA	NA	0.0208128	0.0253064	0.0171131
60	0.0296655	0.0234781	0.0382429	frailty phenotype	Frail	Female	65	MACE	3	frailty	NA	NA	NA	0.0296655	0.0382429	0.0234781
60	0.0341202	0.0290843	0.0398244	frailty phenotype	Robust	Male	65	MACE	1	frailty	NA	NA	NA	0.0341202	0.0398244	0.0290843
60	0.0455774	0.0398424	0.0524149	frailty phenotype	Pre-frail	Male	65	MACE	2	frailty	NA	NA	NA	0.0455774	0.0524149	0.0398424
60	0.0649636	0.0531094	0.0797668	frailty phenotype	Frail	Male	65	MACE	3	frailty	NA	NA	NA	0.0649636	0.0797668	0.0531094

## Sheet: Figure 5
time	risk	lower	upper	predictor	HbA1c	sex	sev	level	outcome	f_or_mm	label
1825	2.85158	2.57687	3.15685	Morbidity count	44	Male	1	25th centile	Mortality (all-cause)	Multimorbidity	NA
1825	2.8521	2.57693	3.15075	Morbidity count	43	Male	1	25th centile	Mortality (all-cause)	Multimorbidity	NA
1825	2.85502	2.57834	3.15879	Morbidity count	45	Male	1	25th centile	Mortality (all-cause)	Multimorbidity	NA
1825	2.85705	2.584	3.16694	Morbidity count	42	Male	1	25th centile	Mortality (all-cause)	Multimorbidity	NA
1825	2.86199	2.58734	3.1676	Morbidity count	46	Male	1	25th centile	Mortality (all-cause)	Multimorbidity	NA
1825	2.86701	2.57997	3.17879	Morbidity count	41	Male	1	25th centile	Mortality (all-cause)	Multimorbidity	NA
1825	2.86862	2.59213	3.1696	Charlson index	45	Male	0	25th centile	Mortality (all-cause)	Multimorbidity	NA
1825	2.8698	2.6048	3.17427	Charlson index	46	Male	0	25th centile	Mortality (all-cause)	Multimorbidity	NA
1825	2.87096	2.59948	3.16881	Charlson index	44	Male	0	25th centile	Mortality (all-cause)	Multimorbidity	NA
1825	2.87214	2.59417	3.17811	Morbidity count	47	Male	1	25th centile	Mortality (all-cause)	Multimorbidity	NA
1825	2.87416	2.59832	3.17552	Charlson index	47	Male	0	25th centile	Mortality (all-cause)	Multimorbidity	NA
1825	2.8772	2.59628	3.18642	Charlson index	43	Male	0	25th centile	Mortality (all-cause)	Multimorbidity	NA
1825	2.88142	2.60336	3.1815	Charlson index	48	Male	0	25th centile	Mortality (all-cause)	Multimorbidity	NA
1825	2.88264	2.59547	3.20361	Morbidity count	40	Male	1	25th centile	Mortality (all-cause)	Multimorbidity	NA
1825	2.88518	2.60774	3.18632	Morbidity count	48	Male	1	25th centile	Mortality (all-cause)	Multimorbidity	NA
1825	2.88778	2.61352	3.19856	Charlson index	42	Male	0	25th centile	Mortality (all-cause)	Multimorbidity	NA
1825	2.89135	2.61579	3.19141	Charlson index	49	Male	0	25th centile	Mortality (all-cause)	Multimorbidity	NA
1825	2.90084	2.62865	3.19875	Morbidity count	49	Male	1	25th centile	Mortality (all-cause)	Multimorbidity	NA
1825	2.90323	2.61986	3.21414	Charlson index	41	Male	0	25th centile	Mortality (all-cause)	Multimorbidity	NA
1825	2.90371	2.62641	3.20525	Charlson index	50	Male	0	25th centile	Mortality (all-cause)	Multimorbidity	NA
1825	2.90477	2.60822	3.23773	Morbidity count	39	Male	1	25th centile	Mortality (all-cause)	Multimorbidity	NA
1825	2.91834	2.63923	3.22158	Charlson index	51	Male	0	25th centile	Mortality (all-cause)	Multimorbidity	NA
1825	2.91888	2.63981	3.22875	Morbidity count	50	Male	1	25th centile	Mortality (all-cause)	Multimorbidity	NA
1825	2.92417	2.63112	3.24522	Charlson index	40	Male	0	25th centile	Mortality (all-cause)	Multimorbidity	NA
1825	2.93437	2.62807	3.26364	Morbidity count	38	Male	1	25th centile	Mortality (all-cause)	Multimorbidity	NA
1825	2.93505	2.65514	3.23855	Charlson index	52	Male	0	25th centile	Mortality (all-cause)	Multimorbidity	NA
1825	2.93911	2.65788	3.24907	Morbidity count	51	Male	1	25th centile	Mortality (all-cause)	Multimorbidity	NA
1825	2.94695	2.58818	3.33867	Frailty phenotype	45	Male	No	25th centile	Mortality (all-cause)	Frailty	NA
1825	2.94798	2.59389	3.34031	Frailty phenotype	46	Male	No	25th centile	Mortality (all-cause)	Frailty	NA
1825	2.9509	2.59986	3.35099	Frailty phenotype	44	Male	No	25th centile	Mortality (all-cause)	Frailty	NA
1825	2.95134	2.65211	3.27601	Charlson index	39	Male	0	25th centile	Mortality (all-cause)	Multimorbidity	NA
1825	2.95348	2.59928	3.34935	Frailty phenotype	47	Male	No	25th centile	Mortality (all-cause)	Frailty	NA
1825	2.95372	2.66928	3.27081	Charlson index	53	Male	0	25th centile	Mortality (all-cause)	Multimorbidity	NA
1825	2.96045	2.60504	3.35547	Frailty phenotype	43	Male	No	25th centile	Mortality (all-cause)	Frailty	NA
1825	2.96135	2.67888	3.27141	Morbidity count	52	Male	1	25th centile	Mortality (all-cause)	Multimorbidity	NA
1825	2.963	2.61058	3.35325	Frailty phenotype	48	Male	No	25th centile	Mortality (all-cause)	Frailty	NA
1825	2.97263	2.65534	3.31861	Morbidity count	37	Male	1	25th centile	Mortality (all-cause)	Multimorbidity	NA
1825	2.9742	2.68873	3.28292	Charlson index	54	Male	0	25th centile	Mortality (all-cause)	Multimorbidity	NA
1825	2.97618	2.62814	3.3628	Frailty phenotype	49	Male	No	25th centile	Mortality (all-cause)	Frailty	NA
1825	2.9763	2.6021	3.39146	Frailty phenotype	42	Male	No	25th centile	Mortality (all-cause)	Frailty	NA
1825	2.98544	2.7008	3.30143	Morbidity count	53	Male	1	25th centile	Mortality (all-cause)	Multimorbidity	NA
1825	2.98562	2.67508	3.32465	Charlson index	38	Male	0	25th centile	Mortality (all-cause)	Multimorbidity	NA
1825	2.99266	2.64631	3.38559	Frailty phenotype	50	Male	No	25th centile	Mortality (all-cause)	Frailty	NA
1825	2.9964	2.70779	3.30409	Charlson index	55	Male	0	25th centile	Mortality (all-cause)	Multimorbidity	NA
1825	2.99932	2.61885	3.41648	Frailty phenotype	41	Male	No	25th centile	Mortality (all-cause)	Frailty	NA
1825	3.01125	2.73321	3.32166	Morbidity count	54	Male	1	25th centile	Mortality (all-cause)	Multimorbidity	NA
1825	3.01218	2.67067	3.40508	Frailty phenotype	51	Male	No	25th centile	Mortality (all-cause)	Frailty	NA
1825	3.02021	2.73022	3.33968	Charlson index	56	Male	0	25th centile	Mortality (all-cause)	Multimorbidity	NA
1825	3.02099	2.69103	3.39462	Morbidity count	36	Male	1	25th centile	Mortality (all-cause)	Multimorbidity	NA
1825	3.02809	2.7145	3.37249	Charlson index	37	Male	0	25th centile	Mortality (all-cause)	Multimorbidity	NA
1825	3.03053	2.62543	3.47724	Frailty phenotype	40	Male	No	25th centile	Mortality (all-cause)	Frailty	NA
1825	3.03448	2.68639	3.42926	Frailty phenotype	52	Male	No	25th centile	Mortality (all-cause)	Frailty	NA
1825	3.03866	2.74367	3.36744	Morbidity count	55	Male	1	25th centile	Mortality (all-cause)	Multimorbidity	NA
1825	3.04553	2.74772	3.36224	Charlson index	57	Male	0	25th centile	Mortality (all-cause)	Multimorbidity	NA
1825	3.05934	2.70224	3.45332	Frailty phenotype	53	Male	No	25th centile	Mortality (all-cause)	Frailty	NA
1825	3.06755	2.77318	3.38532	Morbidity count	56	Male	1	25th centile	Mortality (all-cause)	Multimorbidity	NA
1825	3.07117	2.65415	3.55573	Frailty phenotype	39	Male	No	25th centile	Mortality (all-cause)	Frailty	NA
1825	3.0723	2.77471	3.39805	Charlson index	58	Male	0	25th centile	Mortality (all-cause)	Multimorbidity	NA
1825	3.08003	2.74625	3.46072	Charlson index	36	Male	0	25th centile	Mortality (all-cause)	Multimorbidity	NA
1825	3.08126	2.72245	3.48371	Morbidity count	35	Male	1	25th centile	Mortality (all-cause)	Multimorbidity	NA
1825	3.08656	2.72156	3.4894	Frailty phenotype	54	Male	No	25th centile	Mortality (all-cause)	Frailty	NA
1825	3.09783	2.7964	3.42082	Morbidity count	57	Male	1	25th centile	Mortality (all-cause)	Multimorbidity	NA
1825	3.10043	2.80605	3.4309	Charlson index	59	Male	0	25th centile	Mortality (all-cause)	Multimorbidity	NA
1825	3.11597	2.7435	3.52249	Frailty phenotype	55	Male	No	25th centile	Mortality (all-cause)	Frailty	NA
1825	3.12274	2.67905	3.64495	Frailty phenotype	38	Male	No	25th centile	Mortality (all-cause)	Frailty	NA
1825	3.12942	2.82918	3.45938	Morbidity count	58	Male	1	25th centile	Mortality (all-cause)	Multimorbidity	NA
1825	3.12987	2.8268	3.46028	Charlson index	60	Male	0	25th centile	Mortality (all-cause)	Multimorbidity	NA
1825	3.14305	2.77224	3.54591	Charlson index	35	Male	0	25th centile	Mortality (all-cause)	Multimorbidity	NA
1825	3.14742	2.77376	3.57087	Frailty phenotype	56	Male	No	25th centile	Mortality (all-cause)	Frailty	NA
1825	3.15568	2.78298	3.59581	Morbidity count	34	Male	1	25th centile	Mortality (all-cause)	Multimorbidity	NA
1825	3.16056	2.85083	3.49251	Charlson index	61	Male	0	25th centile	Mortality (all-cause)	Multimorbidity	NA
1825	3.16222	2.86076	3.49913	Morbidity count	59	Male	1	25th centile	Mortality (all-cause)	Multimorbidity	NA
1825	3.18077	2.79491	3.61548	Frailty phenotype	57	Male	No	25th centile	Mortality (all-cause)	Frailty	NA
1825	3.18709	2.69775	3.75906	Frailty phenotype	37	Male	No	25th centile	Mortality (all-cause)	Frailty	NA
1825	3.19245	2.87879	3.54287	Charlson index	62	Male	0	25th centile	Mortality (all-cause)	Multimorbidity	NA
1825	3.19618	2.881	3.54205	Morbidity count	60	Male	1	25th centile	Mortality (all-cause)	Multimorbidity	NA
1825	3.2159	2.82904	3.65806	Frailty phenotype	58	Male	No	25th centile	Mortality (all-cause)	Frailty	NA
1825	3.21912	2.82932	3.66008	Charlson index	34	Male	0	25th centile	Mortality (all-cause)	Multimorbidity	NA
1825	3.22548	2.89943	3.57232	Charlson index	63	Male	0	25th centile	Mortality (all-cause)	Multimorbidity	NA
1825	3.23123	2.92118	3.57936	Morbidity count	61	Male	1	25th centile	Mortality (all-cause)	Multimorbidity	NA
1825	3.24709	2.82733	3.7328	Morbidity count	33	Male	1	25th centile	Mortality (all-cause)	Multimorbidity	NA
1825	3.2527	2.84733	3.70189	Frailty phenotype	59	Male	No	25th centile	Mortality (all-cause)	Frailty	NA
1825	3.25963	2.9436	3.60888	Charlson index	64	Male	0	25th centile	Mortality (all-cause)	Multimorbidity	NA
1825	3.26652	2.72222	3.91712	Frailty phenotype	36	Male	No	25th centile	Mortality (all-cause)	Frailty	NA
1825	3.2673	2.94971	3.61665	Morbidity count	62	Male	1	25th centile	Mortality (all-cause)	Multimorbidity	NA
1825	3.29107	2.87787	3.76657	Frailty phenotype	60	Male	No	25th centile	Mortality (all-cause)	Frailty	NA
1825	3.29485	2.96973	3.65811	Charlson index	65	Male	0	25th centile	Mortality (all-cause)	Multimorbidity	NA
1825	3.30436	2.98342	3.66382	Morbidity count	63	Male	1	25th centile	Mortality (all-cause)	Multimorbidity	NA
1825	3.31069	2.87897	3.81001	Charlson index	33	Male	0	25th centile	Mortality (all-cause)	Multimorbidity	NA
1825	3.32601	3.01268	3.67025	Frailty index	45	Male	0.1	25th centile	Mortality (all-cause)	Frailty	NA
1825	3.32629	3.01048	3.6639	Frailty index	46	Male	0.1	25th centile	Mortality (all-cause)	Frailty	NA
1825	3.33052	3.01636	3.67331	Frailty index	44	Male	0.1	25th centile	Mortality (all-cause)	Frailty	NA
1825	3.33086	3.01639	3.67751	Frailty index	47	Male	0.1	25th centile	Mortality (all-cause)	Frailty	NA
1825	3.33091	2.90893	3.80546	Frailty phenotype	61	Male	No	25th centile	Mortality (all-cause)	Frailty	NA
1825	3.3311	2.99512	3.69781	Charlson index	66	Male	0	25th centile	Mortality (all-cause)	Multimorbidity	NA
1825	3.33928	3.02041	3.69177	Frailty index	48	Male	0.1	25th centile	Mortality (all-cause)	Frailty	NA
1825	3.34039	3.01902	3.69257	Frailty index	43	Male	0.1	25th centile	Mortality (all-cause)	Frailty	NA
1825	3.34233	3.01055	3.70506	Morbidity count	64	Male	1	25th centile	Mortality (all-cause)	Multimorbidity	NA
1825	3.3512	3.03613	3.70383	Frailty index	49	Male	0.1	25th centile	Mortality (all-cause)	Frailty	NA
1825	3.35631	3.03533	3.71055	Frailty index	42	Male	0.1	25th centile	Mortality (all-cause)	Frailty	NA
1825	3.3591	2.88161	3.89026	Morbidity count	32	Male	1	25th centile	Mortality (all-cause)	Multimorbidity	NA
1825	3.36391	2.75016	4.10209	Frailty phenotype	35	Male	No	25th centile	Mortality (all-cause)	Frailty	NA
1825	3.36627	3.04625	3.70938	Frailty index	50	Male	0.1	25th centile	Mortality (all-cause)	Frailty	NA
1825	3.36837	3.02252	3.75025	Charlson index	67	Male	0	25th centile	Mortality (all-cause)	Multimorbidity	NA
1825	3.37216	2.93715	3.86488	Frailty phenotype	62	Male	No	25th centile	Mortality (all-cause)	Frailty	NA
1825	3.37909	3.05363	3.74063	Frailty index	41	Male	0.1	25th centile	Mortality (all-cause)	Frailty	NA
1825	3.3812	3.04195	3.75679	Morbidity count	65	Male	1	25th centile	Mortality (all-cause)	Multimorbidity	NA
1825	3.38423	3.06334	3.73163	Frailty index	51	Male	0.1	25th centile	Mortality (all-cause)	Frailty	NA
1825	3.40482	3.08107	3.76434	Frailty index	52	Male	0.1	25th centile	Mortality (all-cause)	Frailty	NA
1825	3.40661	3.06102	3.78963	Charlson index	68	Male	0	25th centile	Mortality (all-cause)	Multimorbidity	NA
1825	3.40968	3.06227	3.77346	Frailty index	40	Male	0.1	25th centile	Mortality (all-cause)	Frailty	NA
1825	3.41472	2.96501	3.93194	Frailty phenotype	63	Male	No	25th centile	Mortality (all-cause)	Frailty	NA
1825	3.42087	2.93593	3.96855	Charlson index	32	Male	0	25th centile	Mortality (all-cause)	Multimorbidity	NA
1825	3.4209	3.07287	3.79516	Morbidity count	66	Male	1	25th centile	Mortality (all-cause)	Multimorbidity	NA
1825	3.42782	3.10594	3.78125	Frailty index	53	Male	0.1	25th centile	Mortality (all-cause)	Frailty	NA
1825	3.44581	3.0895	3.84157	Charlson index	69	Male	0	25th centile	Mortality (all-cause)	Multimorbidity	NA
1825	3.44923	3.11248	3.83771	Frailty index	39	Male	0.1	25th centile	Mortality (all-cause)	Frailty	NA
1825	3.45304	3.12821	3.81476	Frailty index	54	Male	0.1	25th centile	Mortality (all-cause)	Frailty	NA
1825	3.45853	2.98973	3.99126	Frailty phenotype	64	Male	No	25th centile	Mortality (all-cause)	Frailty	NA
1825	3.46141	3.10572	3.85915	Morbidity count	67	Male	1	25th centile	Mortality (all-cause)	Multimorbidity	NA
1825	3.46702	3.14794	3.82019	Morbidity count	44	Male	2	50th centile	Mortality (all-cause)	Multimorbidity	NA
1825	3.46765	3.14728	3.80572	Morbidity count	43	Male	2	50th centile	Mortality (all-cause)	Multimorbidity	NA
1825	3.47119	3.1489	3.81396	Morbidity count	45	Male	2	50th centile	Mortality (all-cause)	Multimorbidity	NA
1825	3.47367	3.1487	3.82253	Morbidity count	42	Male	2	50th centile	Mortality (all-cause)	Multimorbidity	NA
1825	3.47967	3.15701	3.82842	Morbidity count	46	Male	2	50th centile	Mortality (all-cause)	Multimorbidity	NA
1825	3.48031	3.14946	3.82918	Frailty index	55	Male	0.1	25th centile	Mortality (all-cause)	Frailty	NA
1825	3.48288	2.79097	4.33129	Frailty phenotype	34	Male	No	25th centile	Mortality (all-cause)	Frailty	NA
1825	3.48577	3.15943	3.83599	Morbidity count	41	Male	2	50th centile	Mortality (all-cause)	Multimorbidity	NA
1825	3.48593	3.11576	3.88749	Charlson index	70	Male	0	25th centile	Mortality (all-cause)	Multimorbidity	NA
1825	3.49202	3.1748	3.84242	Morbidity count	47	Male	2	50th centile	Mortality (all-cause)	Multimorbidity	NA
1825	3.49642	2.96074	4.13181	Morbidity count	31	Male	1	25th centile	Mortality (all-cause)	Multimorbidity	NA
1825	3.49913	3.14751	3.89021	Frailty index	38	Male	0.1	25th centile	Mortality (all-cause)	Frailty	NA
1825	3.5027	3.14034	3.90469	Morbidity count	68	Male	1	25th centile	Mortality (all-cause)	Multimorbidity	NA
1825	3.50353	3.02188	4.05655	Frailty phenotype	65	Male	No	25th centile	Mortality (all-cause)	Frailty	NA
1825	3.50478	3.17101	3.86571	Morbidity count	40	Male	2	50th centile	Mortality (all-cause)	Multimorbidity	NA
1825	3.50787	3.18723	3.85878	Morbidity count	48	Male	2	50th centile	Mortality (all-cause)	Multimorbidity	NA
1825	3.50946	3.1739	3.87166	Frailty index	56	Male	0.1	25th centile	Mortality (all-cause)	Frailty	NA
1825	3.5269	3.20235	3.87844	Morbidity count	49	Male	2	50th centile	Mortality (all-cause)	Multimorbidity	NA
1825	3.52697	3.15535	3.93944	Charlson index	71	Male	0	25th centile	Mortality (all-cause)	Multimorbidity	NA
1825	3.53169	3.19598	3.90861	Morbidity count	39	Male	2	50th centile	Mortality (all-cause)	Multimorbidity	NA
1825	3.54037	3.19874	3.90403	Frailty index	57	Male	0.1	25th centile	Mortality (all-cause)	Frailty	NA
1825	3.54472	3.17346	3.94808	Morbidity count	69	Male	1	25th centile	Mortality (all-cause)	Multimorbidity	NA
1825	3.54884	3.2188	3.89472	Morbidity count	50	Male	2	50th centile	Mortality (all-cause)	Multimorbidity	NA
1825	3.54967	3.0362	4.12673	Frailty phenotype	66	Male	No	25th centile	Mortality (all-cause)	Frailty	NA
1825	3.55364	3.01214	4.20661	Charlson index	31	Male	0	25th centile	Mortality (all-cause)	Multimorbidity	NA
1825	3.56107	3.18459	3.97032	Frailty index	37	Male	0.1	25th centile	Mortality (all-cause)	Frailty	NA
1825	3.56768	3.21223	3.95508	Morbidity count	38	Male	2	50th centile	Mortality (all-cause)	Multimorbidity	NA
1825	3.5689	3.18642	3.98724	Charlson index	72	Male	0	25th centile	Mortality (all-cause)	Multimorbidity	CCI = 0
1825	3.5729	3.23147	3.95251	Frailty index	58	Male	0.1	25th centile	Mortality (all-cause)	Frailty	NA
1825	3.57343	3.24479	3.92993	Morbidity count	51	Male	2	50th centile	Mortality (all-cause)	Multimorbidity	NA
1825	3.58745	3.2027	4.00561	Morbidity count	70	Male	1	25th centile	Mortality (all-cause)	Multimorbidity	NA
1825	3.59688	3.06352	4.19943	Frailty phenotype	67	Male	No	25th centile	Mortality (all-cause)	Frailty	NA
1825	3.60047	3.27536	3.95475	Morbidity count	52	Male	2	50th centile	Mortality (all-cause)	Multimorbidity	NA
1825	3.60695	3.2604	3.99762	Frailty index	59	Male	0.1	25th centile	Mortality (all-cause)	Frailty	NA
1825	3.6117	3.22879	4.03911	Charlson index	73	Male	0	25th centile	Mortality (all-cause)	Multimorbidity	NA
1825	3.61419	3.24852	4.01944	Morbidity count	37	Male	2	50th centile	Mortality (all-cause)	Multimorbidity	NA
1825	3.6281	2.82179	4.63368	Frailty phenotype	33	Male	No	25th centile	Mortality (all-cause)	Frailty	NA
1825	3.62976	3.29948	3.98348	Morbidity count	53	Male	2	50th centile	Mortality (all-cause)	Multimorbidity	NA
1825	3.63087	3.24325	4.05749	Morbidity count	71	Male	1	25th centile	Mortality (all-cause)	Multimorbidity	NA
1825	3.6371	3.24325	4.07182	Frailty index	36	Male	0.1	25th centile	Mortality (all-cause)	Frailty	NA
1825	3.64241	3.29649	4.03271	Frailty index	60	Male	0.1	25th centile	Mortality (all-cause)	Frailty	NA
1825	3.64511	3.09118	4.29157	Frailty phenotype	68	Male	No	25th centile	Mortality (all-cause)	Frailty	NA
1825	3.65536	3.25205	4.11015	Charlson index	74	Male	0	25th centile	Mortality (all-cause)	Multimorbidity	NA
1825	3.66115	3.31908	4.02679	Morbidity count	54	Male	2	50th centile	Mortality (all-cause)	Multimorbidity	NA
1825	3.66521	3.03629	4.40142	Morbidity count	30	Male	1	25th centile	Mortality (all-cause)	Multimorbidity	NA
1825	3.67299	3.27566	4.09509	Morbidity count	36	Male	2	50th centile	Mortality (all-cause)	Multimorbidity	NA
1825	3.67494	3.27648	4.12587	Morbidity count	72	Male	1	25th centile	Mortality (all-cause)	Multimorbidity	Count = 1
1825	3.67919	3.32204	4.07248	Frailty index	61	Male	0.1	25th centile	Mortality (all-cause)	Frailty	NA
1825	3.69433	3.11804	4.37339	Frailty phenotype	69	Male	No	25th centile	Mortality (all-cause)	Frailty	NA
1825	3.69447	3.35679	4.05318	Morbidity count	55	Male	2	50th centile	Mortality (all-cause)	Multimorbidity	NA
1825	3.69987	3.27456	4.15876	Charlson index	75	Male	0	25th centile	Mortality (all-cause)	Multimorbidity	NA
1825	3.71414	3.08454	4.44422	Charlson index	30	Male	0	25th centile	Mortality (all-cause)	Multimorbidity	NA
1825	3.71721	3.34543	4.11623	Frailty index	62	Male	0.1	25th centile	Mortality (all-cause)	Frailty	NA
1825	3.71965	3.32193	4.17996	Morbidity count	73	Male	1	25th centile	Mortality (all-cause)	Multimorbidity	NA
1825	3.7296	3.40062	4.10737	Morbidity count	56	Male	2	50th centile	Mortality (all-cause)	Multimorbidity	NA
1825	3.72979	3.30367	4.20267	Frailty index	35	Male	0.1	25th centile	Mortality (all-cause)	Frailty	NA
1825	3.74449	3.14103	4.46362	Frailty phenotype	70	Male	No	25th centile	Mortality (all-cause)	Frailty	NA
1825	3.74521	3.32156	4.22425	Charlson index	76	Male	0	25th centile	Mortality (all-cause)	Multimorbidity	NA
1825	3.74626	3.31698	4.21373	Morbidity count	35	Male	2	50th centile	Mortality (all-cause)	Multimorbidity	NA
1825	3.75639	3.37816	4.16479	Frailty index	63	Male	0.1	25th centile	Mortality (all-cause)	Frailty	NA
1825	3.76497	3.3452	4.23256	Morbidity count	74	Male	1	25th centile	Mortality (all-cause)	Multimorbidity	NA
1825	3.76642	3.42397	4.14253	Morbidity count	57	Male	2	50th centile	Mortality (all-cause)	Multimorbidity	NA
1825	3.79136	3.3492	4.27301	Charlson index	77	Male	0	25th centile	Mortality (all-cause)	Multimorbidity	NA
1825	3.79554	3.16357	4.53328	Frailty phenotype	71	Male	No	25th centile	Mortality (all-cause)	Frailty	NA
1825	3.79665	3.43012	4.21757	Frailty index	64	Male	0.1	25th centile	Mortality (all-cause)	Frailty	NA
1825	3.80482	3.46061	4.18063	Morbidity count	58	Male	2	50th centile	Mortality (all-cause)	Multimorbidity	NA
1825	3.80561	2.86	5.061	Frailty phenotype	32	Male	No	25th centile	Mortality (all-cause)	Frailty	NA
1825	3.80828	3.46576	4.1777	Frailty index	45	Male	0.15	50th centile	Mortality (all-cause)	Frailty	NA
1825	3.8086	3.46599	4.17326	Frailty index	46	Male	0.15	50th centile	Mortality (all-cause)	Frailty	NA
1825	3.81089	3.38604	4.27996	Morbidity count	75	Male	1	25th centile	Mortality (all-cause)	Multimorbidity	NA
1825	3.81344	3.46751	4.19045	Frailty index	44	Male	0.15	50th centile	Mortality (all-cause)	Frailty	NA
1825	3.81383	3.4781	4.18585	Frailty index	47	Male	0.15	50th centile	Mortality (all-cause)	Frailty	NA
1825	3.82348	3.47871	4.20226	Frailty index	48	Male	0.15	50th centile	Mortality (all-cause)	Frailty	NA
1825	3.82474	3.48235	4.20318	Frailty index	43	Male	0.15	50th centile	Mortality (all-cause)	Frailty	NA
1825	3.83674	3.38465	4.33872	Morbidity count	34	Male	2	50th centile	Mortality (all-cause)	Multimorbidity	NA
1825	3.83712	3.49788	4.20107	Frailty index	49	Male	0.15	50th centile	Mortality (all-cause)	Frailty	NA
1825	3.83794	3.45646	4.26107	Frailty index	65	Male	0.1	25th centile	Mortality (all-cause)	Frailty	NA
1825	3.83833	3.37894	4.33248	Charlson index	78	Male	0	25th centile	Mortality (all-cause)	Multimorbidity	NA
1825	3.84234	3.37379	4.36127	Frailty index	34	Male	0.1	25th centile	Mortality (all-cause)	Frailty	NA
1825	3.84297	3.49773	4.22144	Frailty index	42	Male	0.15	50th centile	Mortality (all-cause)	Frailty	NA
1825	3.8447	3.48554	4.23493	Morbidity count	59	Male	2	50th centile	Mortality (all-cause)	Multimorbidity	NA
1825	3.84745	3.19359	4.63392	Frailty phenotype	72	Male	No	25th centile	Mortality (all-cause)	Frailty	Robust
1825	3.85438	3.51249	4.22671	Frailty index	50	Male	0.15	50th centile	Mortality (all-cause)	Frailty	NA
1825	3.85738	3.41913	4.35332	Morbidity count	76	Male	1	25th centile	Mortality (all-cause)	Multimorbidity	NA
1825	3.86905	3.51573	4.25804	Frailty index	41	Male	0.15	50th centile	Mortality (all-cause)	Frailty	NA
1825	3.87494	3.52668	4.24331	Frailty index	51	Male	0.15	50th centile	Mortality (all-cause)	Frailty	NA
1825	3.8802	3.48902	4.31439	Frailty index	66	Male	0.1	25th centile	Mortality (all-cause)	Frailty	NA
1825	3.88037	3.49735	4.3058	Frailty phenotype	49	Male	Pre-frail	50th centile	Mortality (all-cause)	Frailty	NA
1825	3.88195	3.49314	4.30846	Frailty phenotype	48	Male	Pre-frail	50th centile	Mortality (all-cause)	Frailty	NA
1825	3.88308	3.49271	4.31804	Frailty phenotype	50	Male	Pre-frail	50th centile	Mortality (all-cause)	Frailty	NA
1825	3.88599	3.5234	4.28827	Morbidity count	60	Male	2	50th centile	Mortality (all-cause)	Multimorbidity	NA
1825	3.8861	3.42312	4.41044	Charlson index	79	Male	0	25th centile	Mortality (all-cause)	Multimorbidity	NA
1825	3.88831	3.50179	4.3187	Frailty phenotype	47	Male	Pre-frail	50th centile	Mortality (all-cause)	Frailty	NA
1825	3.88969	3.50571	4.3095	Frailty phenotype	51	Male	Pre-frail	50th centile	Mortality (all-cause)	Frailty	NA
1825	3.89851	3.54301	4.27924	Frailty index	52	Male	0.15	50th centile	Mortality (all-cause)	Frailty	NA
1825	3.89983	3.51286	4.32861	Frailty phenotype	52	Male	Pre-frail	50th centile	Mortality (all-cause)	Frailty	NA
1825	3.89998	3.51299	4.32333	Frailty phenotype	46	Male	Pre-frail	50th centile	Mortality (all-cause)	Frailty	NA
1825	3.90019	3.22553	4.7021	Frailty phenotype	73	Male	No	25th centile	Mortality (all-cause)	Frailty	NA
1825	3.90408	3.53631	4.30478	Frailty index	40	Male	0.15	50th centile	Mortality (all-cause)	Frailty	NA
1825	3.90442	3.45346	4.42406	Morbidity count	77	Male	1	25th centile	Mortality (all-cause)	Multimorbidity	NA
1825	3.91319	3.52116	4.34435	Frailty phenotype	53	Male	Pre-frail	50th centile	Mortality (all-cause)	Frailty	NA
1825	3.91759	3.51903	4.35399	Frailty phenotype	45	Male	Pre-frail	50th centile	Mortality (all-cause)	Frailty	NA
1825	3.92336	3.51496	4.36659	Frailty index	67	Male	0.1	25th centile	Mortality (all-cause)	Frailty	NA
1825	3.92485	3.56901	4.30374	Frailty index	53	Male	0.15	50th centile	Mortality (all-cause)	Frailty	NA
1825	3.9286	3.55835	4.32646	Morbidity count	61	Male	2	50th centile	Mortality (all-cause)	Multimorbidity	NA
1825	3.92949	3.52941	4.35663	Frailty phenotype	54	Male	Pre-frail	50th centile	Mortality (all-cause)	Frailty	NA
1825	3.93466	3.46559	4.47277	Charlson index	80	Male	0	25th centile	Mortality (all-cause)	Multimorbidity	NA
1825	3.94189	3.54363	4.38467	Frailty phenotype	44	Male	Pre-frail	50th centile	Mortality (all-cause)	Frailty	NA
1825	3.94788	3.44475	4.5211	Morbidity count	33	Male	2	50th centile	Mortality (all-cause)	Multimorbidity	NA
1825	3.94849	3.54318	4.38318	Frailty phenotype	55	Male	Pre-frail	50th centile	Mortality (all-cause)	Frailty	NA
1825	3.94937	3.57051	4.35559	Frailty index	39	Male	0.15	50th centile	Mortality (all-cause)	Frailty	NA
1825	3.95201	3.47388	4.47543	Morbidity count	78	Male	1	25th centile	Mortality (all-cause)	Multimorbidity	NA
1825	3.95372	3.24936	4.80218	Frailty phenotype	74	Male	No	25th centile	Mortality (all-cause)	Frailty	NA
1825	3.95373	3.59382	4.3486	Frailty index	54	Male	0.15	50th centile	Mortality (all-cause)	Frailty	NA
1825	3.96738	3.55747	4.41697	Frailty index	68	Male	0.1	25th centile	Mortality (all-cause)	Frailty	NA
1825	3.96997	3.56183	4.40324	Frailty phenotype	56	Male	Pre-frail	50th centile	Mortality (all-cause)	Frailty	NA
1825	3.97246	3.58795	4.37331	Morbidity count	62	Male	2	50th centile	Mortality (all-cause)	Multimorbidity	NA
1825	3.97373	3.56866	4.40756	Frailty phenotype	43	Male	Pre-frail	50th centile	Mortality (all-cause)	Frailty	NA
1825	3.97881	3.46731	4.54967	Frailty index	33	Male	0.1	25th centile	Mortality (all-cause)	Frailty	NA
1825	3.98495	3.62011	4.38114	Frailty index	55	Male	0.15	50th centile	Mortality (all-cause)	Frailty	NA
1825	3.99373	3.58151	4.44211	Frailty phenotype	57	Male	Pre-frail	50th centile	Mortality (all-cause)	Frailty	NA
1825	4.00012	3.5201	4.53454	Morbidity count	79	Male	1	25th centile	Mortality (all-cause)	Multimorbidity	NA
1825	4.0065	3.59606	4.42358	Frailty index	38	Male	0.15	50th centile	Mortality (all-cause)	Frailty	NA
1825	4.00801	3.27273	4.90334	Frailty phenotype	75	Male	No	25th centile	Mortality (all-cause)	Frailty	NA
1825	4.01222	3.59291	4.47868	Frailty index	69	Male	0.1	25th centile	Mortality (all-cause)	Frailty	NA
1825	4.01413	3.60719	4.46336	Frailty phenotype	42	Male	Pre-frail	50th centile	Mortality (all-cause)	Frailty	NA
1825	4.01751	3.63331	4.43359	Morbidity count	63	Male	2	50th centile	Mortality (all-cause)	Multimorbidity	NA
1825	4.01833	3.65761	4.41663	Frailty index	56	Male	0.15	50th centile	Mortality (all-cause)	Frailty	NA
1825	4.0196	3.59878	4.47475	Frailty phenotype	58	Male	Pre-frail	50th centile	Mortality (all-cause)	Frailty	NA
1825	4.02335	2.9119	5.49675	Frailty phenotype	31	Male	No	25th centile	Mortality (all-cause)	Frailty	NA
1825	4.04742	3.63828	4.50887	Frailty phenotype	59	Male	Pre-frail	50th centile	Mortality (all-cause)	Frailty	NA
1825	4.04874	3.56877	4.59445	Morbidity count	80	Male	1	25th centile	Mortality (all-cause)	Multimorbidity	NA
1825	4.05372	3.6879	4.45219	Frailty index	57	Male	0.15	50th centile	Mortality (all-cause)	Frailty	NA
1825	4.05782	3.63528	4.55061	Frailty index	70	Male	0.1	25th centile	Mortality (all-cause)	Frailty	NA
1825	4.06304	3.282	5.01953	Frailty phenotype	76	Male	No	25th centile	Mortality (all-cause)	Frailty	NA
1825	4.06369	3.67534	4.4751	Morbidity count	64	Male	2	50th centile	Mortality (all-cause)	Multimorbidity	NA
1825	4.0643	3.64094	4.52911	Frailty phenotype	41	Male	Pre-frail	50th centile	Mortality (all-cause)	Frailty	NA
1825	4.07706	3.65176	4.53278	Frailty phenotype	60	Male	Pre-frail	50th centile	Mortality (all-cause)	Frailty	NA
1825	4.07742	3.66401	4.52945	Frailty index	37	Male	0.15	50th centile	Mortality (all-cause)	Frailty	NA
1825	4.08408	3.52591	4.72677	Morbidity count	32	Male	2	50th centile	Mortality (all-cause)	Multimorbidity	NA
1825	4.09097	3.71973	4.49393	Frailty index	58	Male	0.15	50th centile	Mortality (all-cause)	Frailty	NA
1825	4.10415	3.66497	4.58861	Frailty index	71	Male	0.1	25th centile	Mortality (all-cause)	Frailty	NA
1825	4.10839	3.67188	4.57736	Frailty phenotype	61	Male	Pre-frail	50th centile	Mortality (all-cause)	Frailty	NA
1825	4.11094	3.70531	4.52897	Morbidity count	65	Male	2	50th centile	Mortality (all-cause)	Multimorbidity	NA
1825	4.11877	3.28905	5.12506	Frailty phenotype	77	Male	No	25th centile	Mortality (all-cause)	Frailty	NA
1825	4.12569	3.69859	4.60193	Frailty phenotype	40	Male	Pre-frail	50th centile	Mortality (all-cause)	Frailty	NA
1825	4.12995	3.75152	4.5429	Frailty index	59	Male	0.15	50th centile	Mortality (all-cause)	Frailty	NA
1825	4.14128	3.69245	4.61981	Frailty phenotype	62	Male	Pre-frail	50th centile	Mortality (all-cause)	Frailty	NA
1825	4.14437	3.56652	4.80835	Frailty index	32	Male	0.1	25th centile	Mortality (all-cause)	Frailty	NA
1825	4.15116	3.70584	4.64494	Frailty index	72	Male	0.1	25th centile	Mortality (all-cause)	Frailty	FI = 0.1
1825	4.15921	3.75198	4.60341	Morbidity count	66	Male	2	50th centile	Mortality (all-cause)	Multimorbidity	NA
1825	4.16447	3.73385	4.65849	Frailty index	36	Male	0.15	50th centile	Mortality (all-cause)	Frailty	NA
1825	4.17055	3.78104	4.58946	Frailty index	60	Male	0.15	50th centile	Mortality (all-cause)	Frailty	NA
1825	4.17518	3.33629	5.2155	Frailty phenotype	78	Male	No	25th centile	Mortality (all-cause)	Frailty	NA
1825	4.17564	3.72353	4.66837	Frailty phenotype	63	Male	Pre-frail	50th centile	Mortality (all-cause)	Frailty	NA
1825	4.19884	3.74174	4.71729	Frailty index	73	Male	0.1	25th centile	Mortality (all-cause)	Frailty	NA
1825	4.20004	3.7499	4.70967	Frailty phenotype	39	Male	Pre-frail	50th centile	Mortality (all-cause)	Frailty	NA
1825	4.20847	3.79733	4.65171	Morbidity count	67	Male	2	50th centile	Mortality (all-cause)	Multimorbidity	NA
1825	4.21137	3.74952	4.71984	Frailty phenotype	64	Male	Pre-frail	50th centile	Mortality (all-cause)	Frailty	NA
1825	4.21267	3.8215	4.63682	Frailty index	61	Male	0.15	50th centile	Mortality (all-cause)	Frailty	NA
1825	4.21528	3.83396	4.62662	Morbidity count	44	Male	3	75th centile	Mortality (all-cause)	Multimorbidity	NA
1825	4.21605	3.83403	4.63262	Morbidity count	43	Male	3	75th centile	Mortality (all-cause)	Multimorbidity	NA
1825	4.22036	3.83992	4.62603	Morbidity count	45	Male	3	75th centile	Mortality (all-cause)	Multimorbidity	NA
1825	4.22337	3.83693	4.63823	Morbidity count	42	Male	3	75th centile	Mortality (all-cause)	Multimorbidity	NA
1825	4.23066	3.84167	4.64066	Morbidity count	46	Male	3	75th centile	Mortality (all-cause)	Multimorbidity	NA
1825	4.23224	3.34368	5.32071	Frailty phenotype	79	Male	No	25th centile	Mortality (all-cause)	Frailty	NA
1825	4.23808	3.84704	4.66562	Morbidity count	41	Male	3	75th centile	Mortality (all-cause)	Multimorbidity	NA
1825	4.24568	3.8629	4.664	Morbidity count	47	Male	3	75th centile	Mortality (all-cause)	Multimorbidity	NA
1825	4.24713	3.76702	4.77108	Frailty index	74	Male	0.1	25th centile	Mortality (all-cause)	Frailty	NA
1825	4.24839	3.77398	4.76864	Frailty phenotype	65	Male	Pre-frail	50th centile	Mortality (all-cause)	Frailty	NA
1825	4.25103	3.60421	4.97556	Morbidity count	31	Male	2	50th centile	Mortality (all-cause)	Multimorbidity	NA
1825	4.2562	3.86316	4.68873	Frailty index	62	Male	0.15	50th centile	Mortality (all-cause)	Frailty	NA
1825	4.25866	3.84137	4.73603	Morbidity count	68	Male	2	50th centile	Mortality (all-cause)	Multimorbidity	NA
1825	4.2612	3.86478	4.68423	Morbidity count	40	Male	3	75th centile	Mortality (all-cause)	Multimorbidity	NA
1825	4.26495	3.88135	4.67988	Morbidity count	48	Male	3	75th centile	Mortality (all-cause)	Multimorbidity	NA
1825	4.2706	3.79926	4.77891	Frailty index	35	Male	0.15	50th centile	Mortality (all-cause)	Frailty	NA
1825	4.27441	3.8902	4.69099	Charlson index	45	Male	1	75th centile	Mortality (all-cause)	Multimorbidity	NA
1825	4.27616	3.88535	4.67773	Charlson index	46	Male	1	75th centile	Mortality (all-cause)	Multimorbidity	NA
1825	4.2779	3.89337	4.69181	Charlson index	44	Male	1	75th centile	Mortality (all-cause)	Multimorbidity	NA
1825	4.28266	3.90052	4.70209	Charlson index	47	Male	1	75th centile	Mortality (all-cause)	Multimorbidity	NA
1825	4.2866	3.80595	4.81692	Frailty phenotype	66	Male	Pre-frail	50th centile	Mortality (all-cause)	Frailty	NA
1825	4.28719	3.90027	4.70663	Charlson index	43	Male	1	75th centile	Mortality (all-cause)	Multimorbidity	NA
1825	4.28809	3.89948	4.69789	Morbidity count	49	Male	3	75th centile	Mortality (all-cause)	Multimorbidity	NA
1825	4.28947	3.81044	4.82772	Frailty phenotype	38	Male	Pre-frail	50th centile	Mortality (all-cause)	Frailty	NA
1825	4.28993	3.36883	5.45754	Frailty phenotype	80	Male	No	25th centile	Mortality (all-cause)	Frailty	NA
1825	4.29195	2.94579	6.15655	Frailty phenotype	30	Male	No	25th centile	Mortality (all-cause)	Frailty	NA
1825	4.29348	3.91062	4.71411	Charlson index	48	Male	1	75th centile	Mortality (all-cause)	Multimorbidity	NA
1825	4.29391	3.89058	4.7543	Morbidity count	39	Male	3	75th centile	Mortality (all-cause)	Multimorbidity	NA
1825	4.29601	3.81598	4.83949	Frailty index	75	Male	0.1	25th centile	Mortality (all-cause)	Frailty	NA
1825	4.30106	3.89584	4.74097	Frailty index	63	Male	0.15	50th centile	Mortality (all-cause)	Frailty	NA
1825	4.30296	3.91278	4.71874	Charlson index	42	Male	1	75th centile	Mortality (all-cause)	Multimorbidity	NA
1825	4.30827	3.93065	4.71338	Charlson index	49	Male	1	75th centile	Mortality (all-cause)	Multimorbidity	NA
1825	4.30975	3.87752	4.79315	Morbidity count	69	Male	2	50th centile	Mortality (all-cause)	Multimorbidity	NA
1825	4.31476	3.92074	4.73072	Morbidity count	50	Male	3	75th centile	Mortality (all-cause)	Multimorbidity	NA
1825	4.32595	3.83822	4.87011	Frailty phenotype	67	Male	Pre-frail	50th centile	Mortality (all-cause)	Frailty	NA
1825	4.32598	3.93116	4.7644	Charlson index	41	Male	1	75th centile	Mortality (all-cause)	Multimorbidity	NA
1825	4.32669	3.93968	4.74219	Charlson index	50	Male	1	75th centile	Mortality (all-cause)	Multimorbidity	NA
1825	4.33766	3.91499	4.80039	Morbidity count	38	Male	3	75th centile	Mortality (all-cause)	Multimorbidity	NA
1825	4.34466	3.96636	4.76543	Morbidity count	51	Male	3	75th centile	Mortality (all-cause)	Multimorbidity	NA
1825	4.34545	3.85256	4.90993	Frailty index	76	Male	0.1	25th centile	Mortality (all-cause)	Frailty	NA
1825	4.34575	3.67296	5.1365	Frailty index	31	Male	0.1	25th centile	Mortality (all-cause)	Frailty	NA
1825	4.34716	3.92754	4.80477	Frailty index	64	Male	0.15	50th centile	Mortality (all-cause)	Frailty	NA
1825	4.34848	3.95593	4.77542	Charlson index	51	Male	1	75th centile	Mortality (all-cause)	Multimorbidity	NA
1825	4.35718	3.95272	4.78571	Charlson index	40	Male	1	75th centile	Mortality (all-cause)	Multimorbidity	NA
1825	4.36047	3.96601	4.79243	Frailty index	45	Male	0.2	75th centile	Mortality (all-cause)	Frailty	NA
1825	4.36084	3.95902	4.79646	Frailty index	46	Male	0.2	75th centile	Mortality (all-cause)	Frailty	NA
1825	4.36171	3.91589	4.83609	Morbidity count	70	Male	2	50th centile	Mortality (all-cause)	Multimorbidity	NA
1825	4.36636	3.86954	4.91672	Frailty phenotype	68	Male	Pre-frail	50th centile	Mortality (all-cause)	Frailty	NA
1825	4.36638	3.9684	4.80323	Frailty index	44	Male	0.2	75th centile	Mortality (all-cause)	Frailty	NA
1825	4.36683	3.97035	4.80791	Frailty index	47	Male	0.2	75th centile	Mortality (all-cause)	Frailty	NA
1825	4.37339	3.98058	4.80065	Charlson index	52	Male	1	75th centile	Mortality (all-cause)	Multimorbidity	NA
1825	4.37753	3.98443	4.80737	Morbidity count	52	Male	3	75th centile	Mortality (all-cause)	Multimorbidity	NA
1825	4.37787	3.98054	4.80936	Frailty index	48	Male	0.2	75th centile	Mortality (all-cause)	Frailty	NA
1825	4.37933	3.97129	4.82379	Frailty index	43	Male	0.2	75th centile	Mortality (all-cause)	Frailty	NA
1825	4.39349	3.99592	4.82993	Frailty index	49	Male	0.2	75th centile	Mortality (all-cause)	Frailty	NA
1825	4.39421	3.96887	4.87331	Morbidity count	37	Male	3	75th centile	Mortality (all-cause)	Multimorbidity	NA
1825	4.39444	3.969	4.85049	Frailty index	65	Male	0.15	50th centile	Mortality (all-cause)	Frailty	NA
1825	4.39542	3.87822	4.9645	Frailty index	77	Male	0.1	25th centile	Mortality (all-cause)	Frailty	NA
1825	4.39657	3.8863	4.97376	Frailty phenotype	37	Male	Pre-frail	50th centile	Mortality (all-cause)	Frailty	NA
1825	4.39766	3.9827	4.85722	Charlson index	39	Male	1	75th centile	Mortality (all-cause)	Multimorbidity	NA
1825	4.39948	3.87467	4.96515	Frailty index	34	Male	0.15	50th centile	Mortality (all-cause)	Frailty	NA
1825	4.4002	3.99156	4.8361	Frailty index	42	Male	0.2	75th centile	Mortality (all-cause)	Frailty	NA
1825	4.40121	3.9949	4.83636	Charlson index	53	Male	1	75th centile	Mortality (all-cause)	Multimorbidity	NA
1825	4.40777	3.89026	4.97492	Frailty phenotype	69	Male	Pre-frail	50th centile	Mortality (all-cause)	Frailty	NA
1825	4.41315	4.02134	4.83548	Morbidity count	53	Male	3	75th centile	Mortality (all-cause)	Multimorbidity	NA
1825	4.41326	4.01475	4.84516	Frailty index	50	Male	0.2	75th centile	Mortality (all-cause)	Frailty	NA
1825	4.41449	3.95121	4.90624	Morbidity count	71	Male	2	50th centile	Mortality (all-cause)	Multimorbidity	NA
1825	4.43006	4.02248	4.87272	Frailty index	41	Male	0.2	75th centile	Mortality (all-cause)	Frailty	NA
1825	4.43173	4.03536	4.8669	Charlson index	54	Male	1	75th centile	Mortality (all-cause)	Multimorbidity	NA
1825	4.4368	4.02911	4.88081	Frailty index	51	Male	0.2	75th centile	Mortality (all-cause)	Frailty	NA
1825	4.44282	4.0147	4.91346	Frailty index	66	Male	0.15	50th centile	Mortality (all-cause)	Frailty	NA
1825	4.4459	3.93379	5.0317	Frailty index	78	Male	0.1	25th centile	Mortality (all-cause)	Frailty	NA
1825	4.44874	4.01588	4.91325	Charlson index	38	Male	1	75th centile	Mortality (all-cause)	Multimorbidity	NA
1825	4.45012	3.91117	5.05159	Frailty phenotype	70	Male	Pre-frail	50th centile	Mortality (all-cause)	Frailty	NA
1825	4.45131	4.05065	4.88274	Morbidity count	54	Male	3	75th centile	Mortality (all-cause)	Multimorbidity	NA
1825	4.45624	3.71833	5.29386	Morbidity count	30	Male	2	50th centile	Mortality (all-cause)	Multimorbidity	NA
1825	4.46379	4.04719	4.91026	Frailty index	52	Male	0.2	75th centile	Mortality (all-cause)	Frailty	NA
1825	4.46481	4.0691	4.89378	Charlson index	55	Male	1	75th centile	Mortality (all-cause)	Multimorbidity	NA
1825	4.4657	3.99477	4.97061	Morbidity count	36	Male	3	75th centile	Mortality (all-cause)	Multimorbidity	NA
1825	4.46808	4.0055	4.99237	Morbidity count	72	Male	2	50th centile	Mortality (all-cause)	Multimorbidity	Count = 2
1825	4.47017	4.04467	4.93323	Frailty index	40	Male	0.2	75th centile	Mortality (all-cause)	Frailty	NA
1825	4.49182	4.08405	4.9351	Morbidity count	55	Male	3	75th centile	Mortality (all-cause)	Multimorbidity	NA
1825	4.49224	4.04677	4.98429	Frailty index	67	Male	0.15	50th centile	Mortality (all-cause)	Frailty	NA
1825	4.49336	3.95349	5.11427	Frailty phenotype	71	Male	Pre-frail	50th centile	Mortality (all-cause)	Frailty	NA
1825	4.49395	4.0765	4.93663	Frailty index	53	Male	0.2	75th centile	Mortality (all-cause)	Frailty	NA
1825	4.49686	3.95543	5.11035	Frailty index	79	Male	0.1	25th centile	Mortality (all-cause)	Frailty	NA
1825	4.50028	4.09493	4.93321	Charlson index	56	Male	1	75th centile	Mortality (all-cause)	Multimorbidity	NA
1825	4.51202	4.05972	5.00744	Charlson index	37	Male	1	75th centile	Mortality (all-cause)	Multimorbidity	NA
1825	4.52202	4.08237	4.99867	Frailty index	39	Male	0.2	75th centile	Mortality (all-cause)	Frailty	NA
1825	4.52244	4.03544	5.06528	Morbidity count	73	Male	2	50th centile	Mortality (all-cause)	Multimorbidity	NA
1825	4.52454	3.96016	5.14846	Frailty phenotype	36	Male	Pre-frail	50th centile	Mortality (all-cause)	Frailty	NA
1825	4.52701	4.11577	4.97462	Frailty index	54	Male	0.2	75th centile	Mortality (all-cause)	Frailty	NA
1825	4.53453	4.12892	4.97961	Morbidity count	56	Male	3	75th centile	Mortality (all-cause)	Multimorbidity	NA
1825	4.53744	3.98848	5.16515	Frailty phenotype	72	Male	Pre-frail	50th centile	Mortality (all-cause)	Frailty	Pre-frail
1825	4.53801	4.12386	4.98528	Charlson index	57	Male	1	75th centile	Mortality (all-cause)	Multimorbidity	NA
1825	4.54265	4.09466	5.02396	Frailty index	68	Male	0.15	50th centile	Mortality (all-cause)	Frailty	NA
1825	4.54827	3.99306	5.1648	Frailty index	80	Male	0.1	25th centile	Mortality (all-cause)	Frailty	NA
1825	4.55479	4.06066	5.09839	Morbidity count	35	Male	3	75th centile	Mortality (all-cause)	Multimorbidity	NA
1825	4.55573	3.98594	5.20542	Frailty index	33	Male	0.15	50th centile	Mortality (all-cause)	Frailty	NA
1825	4.56276	4.14973	5.01387	Frailty index	55	Male	0.2	75th centile	Mortality (all-cause)	Frailty	NA
1825	4.57754	4.07738	5.11219	Morbidity count	74	Male	2	50th centile	Mortality (all-cause)	Multimorbidity	NA
1825	4.57789	4.16423	5.02535	Charlson index	58	Male	1	75th centile	Mortality (all-cause)	Multimorbidity	NA
1825	4.57929	4.16888	5.02376	Morbidity count	57	Male	3	75th centile	Mortality (all-cause)	Multimorbidity	NA
1825	4.58231	4.00145	5.23194	Frailty phenotype	73	Male	Pre-frail	50th centile	Mortality (all-cause)	Frailty	NA
1825	4.58744	4.13518	5.08073	Frailty index	38	Male	0.2	75th centile	Mortality (all-cause)	Frailty	NA
1825	4.58942	4.10861	5.1128	Charlson index	36	Male	1	75th centile	Mortality (all-cause)	Multimorbidity	NA
1825	4.59178	3.81886	5.49559	Frailty index	30	Male	0.1	25th centile	Mortality (all-cause)	Frailty	NA
1825	4.59398	4.1372	5.10268	Frailty index	69	Male	0.15	50th centile	Mortality (all-cause)	Frailty	NA
1825	4.60098	4.17853	5.06772	Frailty index	56	Male	0.2	75th centile	Mortality (all-cause)	Frailty	NA
1825	4.61982	4.19114	5.07777	Charlson index	59	Male	1	75th centile	Mortality (all-cause)	Multimorbidity	NA
1825	4.62598	4.20594	5.08151	Morbidity count	58	Male	3	75th centile	Mortality (all-cause)	Multimorbidity	NA
1825	4.62793	4.03867	5.30139	Frailty phenotype	74	Male	Pre-frail	50th centile	Mortality (all-cause)	Frailty	NA
1825	4.63337	4.12571	5.19203	Morbidity count	75	Male	2	50th centile	Mortality (all-cause)	Multimorbidity	NA
1825	4.6415	4.21851	5.10048	Frailty index	57	Male	0.2	75th centile	Mortality (all-cause)	Frailty	NA
1825	4.6462	4.16954	5.16307	Frailty index	70	Male	0.15	50th centile	Mortality (all-cause)	Frailty	NA
1825	4.66368	4.21346	5.13328	Charlson index	60	Male	1	75th centile	Mortality (all-cause)	Multimorbidity	NA
1825	4.6648	4.11469	5.26942	Morbidity count	34	Male	3	75th centile	Mortality (all-cause)	Multimorbidity	NA
1825	4.66864	4.2021	5.17654	Frailty index	37	Male	0.2	75th centile	Mortality (all-cause)	Frailty	NA
1825	4.67427	4.06087	5.36883	Frailty phenotype	75	Male	Pre-frail	50th centile	Mortality (all-cause)	Frailty	NA
1825	4.67448	4.24989	5.13167	Morbidity count	59	Male	3	75th centile	Mortality (all-cause)	Multimorbidity	NA
1825	4.67737	4.06254	5.37661	Frailty phenotype	35	Male	Pre-frail	50th centile	Mortality (all-cause)	Frailty	NA
1825	4.68333	4.1801	5.25573	Charlson index	35	Male	1	75th centile	Mortality (all-cause)	Multimorbidity	NA
1825	4.68415	4.24913	5.14483	Frailty index	58	Male	0.2	75th centile	Mortality (all-cause)	Frailty	NA
1825	4.68989	4.18234	5.28409	Morbidity count	76	Male	2	50th centile	Mortality (all-cause)	Multimorbidity	NA
1825	4.69924	4.20973	5.23482	Frailty index	71	Male	0.15	50th centile	Mortality (all-cause)	Frailty	NA
1825	4.70941	4.26545	5.18113	Charlson index	61	Male	1	75th centile	Mortality (all-cause)	Multimorbidity	NA
1825	4.72128	4.09657	5.4328	Frailty phenotype	76	Male	Pre-frail	50th centile	Mortality (all-cause)	Frailty	NA
1825	4.72468	4.27463	5.18899	Morbidity count	60	Male	3	75th centile	Mortality (all-cause)	Multimorbidity	NA
1825	4.72879	4.28443	5.21534	Frailty index	59	Male	0.2	75th centile	Mortality (all-cause)	Frailty	NA
1825	4.7453	4.1045	5.47485	Frailty index	32	Male	0.15	50th centile	Mortality (all-cause)	Frailty	NA
1825	4.74709	4.20348	5.33374	Morbidity count	77	Male	2	50th centile	Mortality (all-cause)	Multimorbidity	NA
1825	4.75308	4.25016	5.30712	Frailty index	72	Male	0.15	50th centile	Mortality (all-cause)	Frailty	FI = 0.15
1825	4.75692	4.31966	5.23214	Charlson index	62	Male	1	75th centile	Mortality (all-cause)	Multimorbidity	NA
1825	4.76831	4.28541	5.32576	Frailty index	36	Male	0.2	75th centile	Mortality (all-cause)	Frailty	NA
1825	4.76892	4.11613	5.49614	Frailty phenotype	77	Male	Pre-frail	50th centile	Mortality (all-cause)	Frailty	NA
1825	4.77528	4.3319	5.25709	Frailty index	60	Male	0.2	75th centile	Mortality (all-cause)	Frailty	NA
1825	4.77648	4.34251	5.25112	Morbidity count	61	Male	3	75th centile	Mortality (all-cause)	Multimorbidity	NA
1825	4.79667	4.22981	5.40754	Charlson index	34	Male	1	75th centile	Mortality (all-cause)	Multimorbidity	NA
1825	4.79992	4.20686	5.46292	Morbidity count	33	Male	3	75th centile	Mortality (all-cause)	Multimorbidity	NA
1825	4.80494	4.24421	5.41449	Morbidity count	78	Male	2	50th centile	Mortality (all-cause)	Multimorbidity	NA
1825	4.80615	4.36283	5.29214	Charlson index	63	Male	1	75th centile	Mortality (all-cause)	Multimorbidity	NA
1825	4.80766	4.29656	5.36238	Frailty index	73	Male	0.15	50th centile	Mortality (all-cause)	Frailty	NA
1825	4.81718	4.14842	5.5938	Frailty phenotype	78	Male	Pre-frail	50th centile	Mortality (all-cause)	Frailty	NA
1825	4.8235	4.37782	5.33332	Frailty index	61	Male	0.2	75th centile	Mortality (all-cause)	Frailty	NA
1825	4.82981	4.37169	5.33385	Morbidity count	62	Male	3	75th centile	Mortality (all-cause)	Multimorbidity	NA
1825	4.85703	4.39838	5.35585	Charlson index	64	Male	1	75th centile	Mortality (all-cause)	Multimorbidity	NA
1825	4.86009	4.1706	5.66516	Frailty phenotype	34	Male	Pre-frail	50th centile	Mortality (all-cause)	Frailty	NA
1825	4.86296	4.33188	5.45311	Frailty index	74	Male	0.15	50th centile	Mortality (all-cause)	Frailty	NA
1825	4.86344	4.29377	5.50861	Morbidity count	79	Male	2	50th centile	Mortality (all-cause)	Multimorbidity	NA
1825	4.866	4.16812	5.65321	Frailty phenotype	79	Male	Pre-frail	50th centile	Mortality (all-cause)	Frailty	NA
1825	4.87334	4.40336	5.38207	Frailty index	62	Male	0.2	75th centile	Mortality (all-cause)	Frailty	NA
1825	4.88458	4.41746	5.3838	Morbidity count	63	Male	3	75th centile	Mortality (all-cause)	Multimorbidity	NA
1825	4.88983	4.34942	5.47635	Frailty index	35	Male	0.2	75th centile	Mortality (all-cause)	Frailty	NA
1825	4.90951	4.44835	5.4054	Charlson index	65	Male	1	75th centile	Mortality (all-cause)	Multimorbidity	NA
1825	4.91538	4.19899	5.75415	Frailty phenotype	80	Male	Pre-frail	50th centile	Mortality (all-cause)	Frailty	NA
1825	4.91892	4.39149	5.52319	Frailty index	75	Male	0.15	50th centile	Mortality (all-cause)	Frailty	NA
1825	4.92255	4.33649	5.59654	Morbidity count	80	Male	2	50th centile	Mortality (all-cause)	Multimorbidity	NA
1825	4.92471	4.44696	5.4342	Frailty index	63	Male	0.2	75th centile	Mortality (all-cause)	Frailty	NA
1825	4.93311	4.31795	5.63762	Charlson index	33	Male	1	75th centile	Mortality (all-cause)	Multimorbidity	NA
1825	4.94072	4.47285	5.44153	Morbidity count	64	Male	3	75th centile	Mortality (all-cause)	Multimorbidity	NA
1825	4.96353	4.48579	5.46722	Charlson index	66	Male	1	75th centile	Mortality (all-cause)	Multimorbidity	NA
1825	4.96551	4.29673	5.74044	Morbidity count	32	Male	3	75th centile	Mortality (all-cause)	Multimorbidity	NA
1825	4.97553	4.43102	5.58417	Frailty index	76	Male	0.15	50th centile	Mortality (all-cause)	Frailty	NA
1825	4.97588	4.23734	5.81644	Frailty index	31	Male	0.15	50th centile	Mortality (all-cause)	Frailty	NA
1825	4.97749	4.50209	5.49687	Frailty index	64	Male	0.2	75th centile	Mortality (all-cause)	Frailty	NA
1825	4.99274	4.49437	5.52371	Frailty index	45	Male	0.25	90th centile	Mortality (all-cause)	Frailty	NA
1825	4.99316	4.49382	5.51864	Frailty index	46	Male	0.25	90th centile	Mortality (all-cause)	Frailty	NA
1825	4.99817	4.51351	5.51794	Morbidity count	65	Male	3	75th centile	Mortality (all-cause)	Multimorbidity	NA
1825	4.9995	4.50203	5.53708	Frailty index	44	Male	0.25	90th centile	Mortality (all-cause)	Frailty	NA
1825	5.00001	4.52001	5.5221	Frailty index	47	Male	0.25	90th centile	Mortality (all-cause)	Frailty	NA
1825	5.01266	4.51803	5.54864	Frailty index	48	Male	0.25	90th centile	Mortality (all-cause)	Frailty	NA
1825	5.01432	4.51999	5.5564	Frailty index	43	Male	0.25	90th centile	Mortality (all-cause)	Frailty	NA
1825	5.01906	4.53858	5.54709	Charlson index	67	Male	1	75th centile	Mortality (all-cause)	Multimorbidity	NA
1825	5.02269	3.18179	7.9526	Frailty phenotype	30	Male	Yes	90th centile	Mortality (all-cause)	Frailty	NA
1825	5.03054	4.52661	5.58071	Frailty index	49	Male	0.25	90th centile	Mortality (all-cause)	Frailty	NA
1825	5.03163	4.54267	5.55542	Frailty index	65	Male	0.2	75th centile	Mortality (all-cause)	Frailty	NA
1825	5.03275	4.4604	5.65969	Frailty index	77	Male	0.15	50th centile	Mortality (all-cause)	Frailty	NA
1825	5.0374	4.43844	5.68796	Frailty index	34	Male	0.2	75th centile	Mortality (all-cause)	Frailty	NA
1825	5.03822	4.54202	5.58638	Frailty index	42	Male	0.25	90th centile	Mortality (all-cause)	Frailty	NA
1825	5.05318	4.56155	5.582	Frailty index	50	Male	0.25	90th centile	Mortality (all-cause)	Frailty	NA
1825	5.05686	4.57526	5.58764	Morbidity count	66	Male	3	75th centile	Mortality (all-cause)	Multimorbidity	NA
1825	5.07242	4.56148	5.64265	Frailty index	41	Male	0.25	90th centile	Mortality (all-cause)	Frailty	NA
1825	5.07604	4.57635	5.60856	Charlson index	68	Male	1	75th centile	Mortality (all-cause)	Multimorbidity	NA
1825	5.07912	4.29078	6.00557	Frailty phenotype	33	Male	Pre-frail	50th centile	Mortality (all-cause)	Frailty	NA
1825	5.08013	4.58169	5.61657	Frailty index	51	Male	0.25	90th centile	Mortality (all-cause)	Frailty	NA
1825	5.08702	4.60516	5.63157	Frailty index	66	Male	0.2	75th centile	Mortality (all-cause)	Frailty	NA
1825	5.09055	4.50734	5.73015	Frailty index	78	Male	0.15	50th centile	Mortality (all-cause)	Frailty	NA
1825	5.09343	3.39857	7.56221	Frailty phenotype	31	Male	Yes	90th centile	Mortality (all-cause)	Frailty	NA
1825	5.09729	4.39854	5.88741	Charlson index	32	Male	1	75th centile	Mortality (all-cause)	Multimorbidity	NA
1825	5.11104	4.60747	5.65983	Frailty index	52	Male	0.25	90th centile	Mortality (all-cause)	Frailty	NA
1825	5.11675	4.62564	5.6603	Morbidity count	67	Male	3	75th centile	Mortality (all-cause)	Multimorbidity	NA
1825	5.11834	4.58832	5.66859	Frailty index	40	Male	0.25	90th centile	Mortality (all-cause)	Frailty	NA
1825	5.13445	4.62722	5.68046	Charlson index	69	Male	1	75th centile	Mortality (all-cause)	Multimorbidity	NA
1825	5.14361	4.63605	5.7073	Frailty index	67	Male	0.2	75th centile	Mortality (all-cause)	Frailty	NA
1825	5.14557	4.63763	5.70504	Frailty index	53	Male	0.25	90th centile	Mortality (all-cause)	Frailty	NA
1825	5.14889	4.54995	5.81999	Frailty index	79	Male	0.15	50th centile	Mortality (all-cause)	Frailty	NA
1825	5.16695	3.63882	7.31782	Frailty phenotype	32	Male	Yes	90th centile	Mortality (all-cause)	Frailty	NA
1825	5.1685	4.41277	6.07609	Morbidity count	31	Male	3	75th centile	Mortality (all-cause)	Multimorbidity	NA
1825	5.17771	4.65827	5.74679	Frailty index	39	Male	0.25	90th centile	Mortality (all-cause)	Frailty	NA
1825	5.17777	4.66584	5.75408	Morbidity count	68	Male	3	75th centile	Mortality (all-cause)	Multimorbidity	NA
1825	5.18343	4.68728	5.73751	Frailty index	54	Male	0.25	90th centile	Mortality (all-cause)	Frailty	NA
1825	5.19424	4.67294	5.76479	Charlson index	70	Male	1	75th centile	Mortality (all-cause)	Multimorbidity	NA
1825	5.20133	4.68078	5.77953	Frailty index	68	Male	0.2	75th centile	Mortality (all-cause)	Frailty	NA
1825	5.20777	4.59737	5.89857	Frailty index	80	Male	0.15	50th centile	Mortality (all-cause)	Frailty	NA
1825	5.21631	4.57022	5.96145	Frailty index	33	Male	0.2	75th centile	Mortality (all-cause)	Frailty	NA
1825	5.22435	4.72064	5.78879	Frailty index	55	Male	0.25	90th centile	Mortality (all-cause)	Frailty	NA
1825	5.23989	4.71071	5.81302	Morbidity count	69	Male	3	75th centile	Mortality (all-cause)	Multimorbidity	NA
1825	5.24279	3.83525	7.16984	Frailty phenotype	33	Male	Yes	90th centile	Mortality (all-cause)	Frailty	NA
1825	5.25262	4.70824	5.87713	Frailty index	38	Male	0.25	90th centile	Mortality (all-cause)	Frailty	NA
1825	5.25538	4.73143	5.83862	Charlson index	71	Male	1	75th centile	Mortality (all-cause)	Multimorbidity	NA
1825	5.25758	4.40603	6.29084	Frailty index	30	Male	0.15	50th centile	Mortality (all-cause)	Frailty	NA
1825	5.2601	4.72589	5.82277	Frailty index	69	Male	0.2	75th centile	Mortality (all-cause)	Frailty	NA
1825	5.26812	4.74942	5.83527	Frailty index	56	Male	0.25	90th centile	Mortality (all-cause)	Frailty	NA
1825	5.29513	4.51409	6.20571	Charlson index	31	Male	1	75th centile	Mortality (all-cause)	Multimorbidity	NA
1825	5.30306	4.76709	5.8865	Morbidity count	70	Male	3	75th centile	Mortality (all-cause)	Multimorbidity	NA
1825	5.31451	4.78704	5.87901	Frailty index	57	Male	0.25	90th centile	Mortality (all-cause)	Frailty	NA
1825	5.31786	4.7554	5.90807	Charlson index	72	Male	1	75th centile	Mortality (all-cause)	Multimorbidity	CCI = 1
1825	5.31989	4.78392	5.93372	Frailty index	70	Male	0.2	75th centile	Mortality (all-cause)	Frailty	NA
1825	5.32058	4.02266	7.03203	Frailty phenotype	34	Male	Yes	90th centile	Mortality (all-cause)	Frailty	NA
1825	5.34272	4.42469	6.43952	Frailty phenotype	32	Male	Pre-frail	50th centile	Mortality (all-cause)	Frailty	NA
1825	5.34558	4.77806	5.96421	Frailty index	37	Male	0.25	90th centile	Mortality (all-cause)	Frailty	NA
1825	5.36335	4.83249	5.93354	Frailty index	58	Male	0.25	90th centile	Mortality (all-cause)	Frailty	NA
1825	5.36724	4.82768	5.96645	Morbidity count	71	Male	3	75th centile	Mortality (all-cause)	Multimorbidity	NA
1825	5.38063	4.82701	6.00365	Frailty index	71	Male	0.2	75th centile	Mortality (all-cause)	Frailty	NA
1825	5.38164	4.81795	6.00759	Charlson index	73	Male	1	75th centile	Mortality (all-cause)	Multimorbidity	NA
1825	5.39997	4.21862	6.87135	Frailty phenotype	35	Male	Yes	90th centile	Mortality (all-cause)	Frailty	NA
1825	5.41446	4.87713	5.99348	Frailty index	59	Male	0.25	90th centile	Mortality (all-cause)	Frailty	NA
1825	5.418	4.53219	6.46684	Morbidity count	30	Male	3	75th centile	Mortality (all-cause)	Multimorbidity	NA
1825	5.43239	4.87118	6.0527	Morbidity count	72	Male	3	75th centile	Mortality (all-cause)	Multimorbidity	Count = 3
1825	5.43337	4.69581	6.25601	Frailty index	32	Male	0.2	75th centile	Mortality (all-cause)	Frailty	NA
1825	5.44227	4.87866	6.06365	Frailty index	72	Male	0.2	75th centile	Mortality (all-cause)	Frailty	FI = 0.2
1825	5.4467	4.86637	6.09604	Charlson index	74	Male	1	75th centile	Mortality (all-cause)	Multimorbidity	NA
1825	5.45971	4.86611	6.11472	Frailty index	36	Male	0.25	90th centile	Mortality (all-cause)	Frailty	NA
1825	5.46769	4.93517	6.062	Frailty index	60	Male	0.25	90th centile	Mortality (all-cause)	Frailty	NA
1825	5.4807	4.38755	6.82903	Frailty phenotype	36	Male	Yes	90th centile	Mortality (all-cause)	Frailty	NA
1825	5.49848	4.90567	6.13491	Morbidity count	73	Male	3	75th centile	Mortality (all-cause)	Multimorbidity	NA
1825	5.50477	4.92548	6.13844	Frailty index	73	Male	0.2	75th centile	Mortality (all-cause)	Frailty	NA
1825	5.51301	4.92329	6.16759	Charlson index	75	Male	1	75th centile	Mortality (all-cause)	Multimorbidity	NA
1825	5.5229	4.96221	6.10774	Frailty index	61	Male	0.25	90th centile	Mortality (all-cause)	Frailty	NA
1825	5.53428	4.62812	6.57338	Charlson index	30	Male	1	75th centile	Mortality (all-cause)	Multimorbidity	NA
1825	5.56253	4.5543	6.81355	Frailty phenotype	37	Male	Yes	90th centile	Mortality (all-cause)	Frailty	NA
1825	5.56548	4.96447	6.20305	Morbidity count	74	Male	3	75th centile	Mortality (all-cause)	Multimorbidity	NA
1825	5.56808	4.97111	6.23575	Frailty index	74	Male	0.2	75th centile	Mortality (all-cause)	Frailty	NA
1825	5.57997	5.02149	6.18751	Frailty index	62	Male	0.25	90th centile	Mortality (all-cause)	Frailty	NA
1825	5.58057	4.97126	6.24656	Charlson index	76	Male	1	75th centile	Mortality (all-cause)	Multimorbidity	NA
1825	5.59885	4.95128	6.31709	Frailty index	35	Male	0.25	90th centile	Mortality (all-cause)	Frailty	NA
1825	5.63216	5.00548	6.32161	Frailty index	75	Male	0.2	75th centile	Mortality (all-cause)	Frailty	NA
1825	5.63335	5.02682	6.31307	Morbidity count	75	Male	3	75th centile	Mortality (all-cause)	Multimorbidity	NA
1825	5.63878	5.06754	6.27204	Frailty index	63	Male	0.25	90th centile	Mortality (all-cause)	Frailty	NA
1825	5.64524	4.67786	6.80926	Frailty phenotype	38	Male	Yes	90th centile	Mortality (all-cause)	Frailty	NA
1825	5.64935	5.0248	6.34446	Charlson index	77	Male	1	75th centile	Mortality (all-cause)	Multimorbidity	NA
1825	5.66171	4.57306	6.99579	Frailty phenotype	31	Male	Pre-frail	50th centile	Mortality (all-cause)	Frailty	NA
1825	5.69698	5.04987	6.4042	Frailty index	76	Male	0.2	75th centile	Mortality (all-cause)	Frailty	NA
1825	5.69738	4.84127	6.67691	Frailty index	31	Male	0.2	75th centile	Mortality (all-cause)	Frailty	NA
1825	5.69923	5.1132	6.33601	Frailty index	64	Male	0.25	90th centile	Mortality (all-cause)	Frailty	NA
1825	5.70207	5.07265	6.42005	Morbidity count	76	Male	3	75th centile	Mortality (all-cause)	Multimorbidity	NA
1825	5.71933	5.0599	6.44735	Charlson index	78	Male	1	75th centile	Mortality (all-cause)	Multimorbidity	NA
1825	5.72866	4.81106	6.80855	Frailty phenotype	39	Male	Yes	90th centile	Mortality (all-cause)	Frailty	NA
1825	5.76121	5.16876	6.41541	Frailty index	65	Male	0.25	90th centile	Mortality (all-cause)	Frailty	NA
1825	5.76249	5.10555	6.50144	Frailty index	77	Male	0.2	75th centile	Mortality (all-cause)	Frailty	NA
1825	5.76781	5.06669	6.53631	Frailty index	34	Male	0.25	90th centile	Mortality (all-cause)	Frailty	NA
1825	5.77162	5.12418	6.48629	Morbidity count	77	Male	3	75th centile	Mortality (all-cause)	Multimorbidity	NA
1825	5.79051	5.13183	6.53394	Charlson index	79	Male	1	75th centile	Mortality (all-cause)	Multimorbidity	NA
1825	5.80469	5.25494	6.39359	Charlson index	45	Male	2	90th centile	Mortality (all-cause)	Multimorbidity	NA
1825	5.80707	5.26009	6.38861	Charlson index	46	Male	2	90th centile	Mortality (all-cause)	Multimorbidity	NA
1825	5.80943	5.26812	6.39638	Charlson index	44	Male	2	90th centile	Mortality (all-cause)	Multimorbidity	NA
1825	5.81263	4.95346	6.84912	Frailty phenotype	40	Male	Yes	90th centile	Mortality (all-cause)	Frailty	NA
1825	5.81589	5.28135	6.41376	Charlson index	47	Male	2	90th centile	Mortality (all-cause)	Multimorbidity	NA
1825	5.82205	5.28252	6.40448	Charlson index	43	Male	2	90th centile	Mortality (all-cause)	Multimorbidity	NA
1825	5.82463	5.22531	6.48829	Frailty index	66	Male	0.25	90th centile	Mortality (all-cause)	Frailty	NA
1825	5.82867	5.15847	6.56571	Frailty index	78	Male	0.2	75th centile	Mortality (all-cause)	Frailty	NA
1825	5.83059	5.27708	6.4376	Charlson index	48	Male	2	90th centile	Mortality (all-cause)	Multimorbidity	NA
1825	5.84196	5.1699	6.57573	Morbidity count	78	Male	3	75th centile	Mortality (all-cause)	Multimorbidity	NA
1825	5.84346	5.29337	6.44122	Charlson index	42	Male	2	90th centile	Mortality (all-cause)	Multimorbidity	NA
1825	5.85067	5.3008	6.46327	Charlson index	49	Male	2	90th centile	Mortality (all-cause)	Multimorbidity	NA
1825	5.86287	5.15093	6.6341	Charlson index	80	Male	1	75th centile	Mortality (all-cause)	Multimorbidity	NA
1825	5.87472	5.32184	6.48376	Charlson index	41	Male	2	90th centile	Mortality (all-cause)	Multimorbidity	NA
1825	5.8757	5.32268	6.48282	Charlson index	50	Male	2	90th centile	Mortality (all-cause)	Multimorbidity	NA
1825	5.88943	5.27314	6.53802	Frailty index	67	Male	0.25	90th centile	Mortality (all-cause)	Frailty	NA
1825	5.89548	5.20093	6.66914	Frailty index	79	Male	0.2	75th centile	Mortality (all-cause)	Frailty	NA
1825	5.89701	5.03286	6.88742	Frailty phenotype	41	Male	Yes	90th centile	Mortality (all-cause)	Frailty	NA
1825	5.90529	5.35373	6.50559	Charlson index	51	Male	2	90th centile	Mortality (all-cause)	Multimorbidity	NA
1825	5.91308	5.22585	6.67695	Morbidity count	79	Male	3	75th centile	Mortality (all-cause)	Multimorbidity	NA
1825	5.91709	5.34007	6.52549	Charlson index	40	Male	2	90th centile	Mortality (all-cause)	Multimorbidity	NA
1825	5.93911	5.38338	6.54527	Charlson index	52	Male	2	90th centile	Mortality (all-cause)	Multimorbidity	NA
1825	5.95551	5.3214	6.64985	Frailty index	68	Male	0.25	90th centile	Mortality (all-cause)	Frailty	NA
1825	5.96289	5.24938	6.75039	Frailty index	80	Male	0.2	75th centile	Mortality (all-cause)	Frailty	NA
1825	5.97207	5.38566	6.60452	Charlson index	39	Male	2	90th centile	Mortality (all-cause)	Multimorbidity	NA
1825	5.97267	5.21118	6.8287	Frailty index	33	Male	0.25	90th centile	Mortality (all-cause)	Frailty	NA
1825	5.97688	5.41299	6.58746	Charlson index	53	Male	2	90th centile	Mortality (all-cause)	Multimorbidity	NA
1825	5.98169	5.11854	6.92433	Frailty phenotype	42	Male	Yes	90th centile	Mortality (all-cause)	Frailty	NA
1825	5.98495	5.26869	6.77912	Morbidity count	80	Male	3	75th centile	Mortality (all-cause)	Multimorbidity	NA
1825	6.01834	5.4461	6.66397	Charlson index	54	Male	2	90th centile	Mortality (all-cause)	Multimorbidity	NA
1825	6.01992	5.02882	7.18231	Frailty index	30	Male	0.2	75th centile	Mortality (all-cause)	Frailty	NA
1825	6.02281	5.37524	6.71805	Frailty index	69	Male	0.25	90th centile	Mortality (all-cause)	Frailty	NA
1825	6.04144	5.45059	6.70076	Charlson index	38	Male	2	90th centile	Mortality (all-cause)	Multimorbidity	NA
1825	6.05045	4.76799	7.64457	Frailty phenotype	30	Male	Pre-frail	50th centile	Mortality (all-cause)	Frailty	NA
1825	6.06325	5.48645	6.68636	Charlson index	55	Male	2	90th centile	Mortality (all-cause)	Multimorbidity	NA
1825	6.06656	5.22507	7.0251	Frailty phenotype	43	Male	Yes	90th centile	Mortality (all-cause)	Frailty	NA
1825	6.09127	5.42934	6.80832	Frailty index	70	Male	0.25	90th centile	Mortality (all-cause)	Frailty	NA
1825	6.11142	5.53087	6.74578	Charlson index	56	Male	2	90th centile	Mortality (all-cause)	Multimorbidity	NA
1825	6.12737	5.49042	6.8169	Charlson index	37	Male	2	90th centile	Mortality (all-cause)	Multimorbidity	NA
1825	6.15153	5.33432	7.10051	Frailty phenotype	44	Male	Yes	90th centile	Mortality (all-cause)	Frailty	NA
1825	6.16081	5.48028	6.88719	Frailty index	71	Male	0.25	90th centile	Mortality (all-cause)	Frailty	NA
1825	6.16267	5.59656	6.78378	Charlson index	57	Male	2	90th centile	Mortality (all-cause)	Multimorbidity	NA
1825	6.21683	5.62579	6.85305	Charlson index	58	Male	2	90th centile	Mortality (all-cause)	Multimorbidity	NA
1825	6.2212	5.35501	7.2084	Frailty index	32	Male	0.25	90th centile	Mortality (all-cause)	Frailty	NA
1825	6.23113	5.62962	6.89375	Morbidity count	44	Male	5	90th centile	Mortality (all-cause)	Multimorbidity	NA
1825	6.23139	5.54018	7.0137	Frailty index	72	Male	0.25	90th centile	Mortality (all-cause)	Frailty	FI = 0.25
1825	6.23226	5.62089	6.88079	Morbidity count	43	Male	5	90th centile	Mortality (all-cause)	Multimorbidity	NA
1825	6.23248	5.57992	6.95769	Charlson index	36	Male	2	90th centile	Mortality (all-cause)	Multimorbidity	NA
1825	6.23652	5.40129	7.19558	Frailty phenotype	45	Male	Yes	90th centile	Mortality (all-cause)	Frailty	NA
1825	6.23864	5.61817	6.89909	Morbidity count	45	Male	5	90th centile	Mortality (all-cause)	Multimorbidity	NA
1825	6.24308	5.62358	6.90831	Morbidity count	42	Male	5	90th centile	Mortality (all-cause)	Multimorbidity	NA
1825	6.25387	5.6398	6.93122	Morbidity count	46	Male	5	90th centile	Mortality (all-cause)	Multimorbidity	NA
1825	6.26484	5.64584	6.93242	Morbidity count	41	Male	5	90th centile	Mortality (all-cause)	Multimorbidity	NA
1825	6.27376	5.66801	6.92071	Charlson index	59	Male	2	90th centile	Mortality (all-cause)	Multimorbidity	NA
1825	6.27606	5.671	6.95603	Morbidity count	47	Male	5	90th centile	Mortality (all-cause)	Multimorbidity	NA
1825	6.29901	5.67307	6.96981	Morbidity count	40	Male	5	90th centile	Mortality (all-cause)	Multimorbidity	NA
1825	6.30295	5.60352	7.07028	Frailty index	73	Male	0.25	90th centile	Mortality (all-cause)	Frailty	NA
1825	6.30455	5.70146	6.97089	Morbidity count	48	Male	5	90th centile	Mortality (all-cause)	Multimorbidity	NA
1825	6.32145	5.48548	7.26774	Frailty phenotype	46	Male	Yes	90th centile	Mortality (all-cause)	Frailty	NA
1825	6.33333	5.73257	6.98921	Charlson index	60	Male	2	90th centile	Mortality (all-cause)	Multimorbidity	NA
1825	6.33876	5.70807	7.01699	Morbidity count	49	Male	5	90th centile	Mortality (all-cause)	Multimorbidity	NA
1825	6.34736	5.7114	7.0408	Morbidity count	39	Male	5	90th centile	Mortality (all-cause)	Multimorbidity	NA
1825	6.36001	5.64617	7.148	Charlson index	35	Male	2	90th centile	Mortality (all-cause)	Multimorbidity	NA
1825	6.37544	5.65262	7.18757	Frailty index	74	Male	0.25	90th centile	Mortality (all-cause)	Frailty	NA
1825	6.37818	5.74687	7.05929	Morbidity count	50	Male	5	90th centile	Mortality (all-cause)	Multimorbidity	NA
1825	6.39543	5.76452	7.05461	Charlson index	61	Male	2	90th centile	Mortality (all-cause)	Multimorbidity	NA
1825	6.40627	5.5554	7.37399	Frailty phenotype	47	Male	Yes	90th centile	Mortality (all-cause)	Frailty	NA
1825	6.41204	5.76239	7.1571	Morbidity count	38	Male	5	90th centile	Mortality (all-cause)	Multimorbidity	NA
1825	6.42238	5.80024	7.1007	Morbidity count	51	Male	5	90th centile	Mortality (all-cause)	Multimorbidity	NA
1825	6.44882	5.6968	7.26879	Frailty index	75	Male	0.25	90th centile	Mortality (all-cause)	Frailty	NA
1825	6.45995	5.83729	7.16331	Charlson index	62	Male	2	90th centile	Mortality (all-cause)	Multimorbidity	NA
1825	6.47098	5.83624	7.16373	Morbidity count	52	Male	5	90th centile	Mortality (all-cause)	Multimorbidity	NA
1825	6.49092	5.61819	7.47034	Frailty phenotype	48	Male	Yes	90th centile	Mortality (all-cause)	Frailty	NA
1825	6.49563	5.80644	7.233	Morbidity count	37	Male	5	90th centile	Mortality (all-cause)	Multimorbidity	NA
1825	6.51392	5.73852	7.3782	Charlson index	34	Male	2	90th centile	Mortality (all-cause)	Multimorbidity	NA
1825	6.52303	5.76929	7.37975	Frailty index	76	Male	0.25	90th centile	Mortality (all-cause)	Frailty	NA
1825	6.52349	5.54435	7.6354	Frailty index	31	Male	0.25	90th centile	Mortality (all-cause)	Frailty	NA
1825	6.52363	5.86969	7.21281	Morbidity count	53	Male	5	90th centile	Mortality (all-cause)	Multimorbidity	NA
1825	6.5268	5.88868	7.22051	Charlson index	63	Male	2	90th centile	Mortality (all-cause)	Multimorbidity	NA
1825	6.57534	5.68228	7.55872	Frailty phenotype	49	Male	Yes	90th centile	Mortality (all-cause)	Frailty	NA
1825	6.58003	5.93353	7.27971	Morbidity count	54	Male	5	90th centile	Mortality (all-cause)	Multimorbidity	NA
1825	6.5959	5.93137	7.30107	Charlson index	64	Male	2	90th centile	Mortality (all-cause)	Multimorbidity	NA
1825	6.59805	5.80812	7.46429	Frailty index	77	Male	0.25	90th centile	Mortality (all-cause)	Frailty	NA
1825	6.60131	5.85452	7.37358	Morbidity count	36	Male	5	90th centile	Mortality (all-cause)	Multimorbidity	NA
1825	6.63992	5.9767	7.33964	Morbidity count	55	Male	5	90th centile	Mortality (all-cause)	Multimorbidity	NA
1825	6.6595	5.78948	7.66016	Frailty phenotype	50	Male	Yes	90th centile	Mortality (all-cause)	Frailty	NA
1825	6.66716	5.99301	7.38436	Charlson index	65	Male	2	90th centile	Mortality (all-cause)	Multimorbidity	NA
1825	6.67382	5.85323	7.57602	Frailty index	78	Male	0.25	90th centile	Mortality (all-cause)	Frailty	NA
1825	6.69922	5.84326	7.65509	Charlson index	33	Male	2	90th centile	Mortality (all-cause)	Multimorbidity	NA
1825	6.70305	6.021	7.42268	Morbidity count	56	Male	5	90th centile	Mortality (all-cause)	Multimorbidity	NA
1825	6.733	5.9638	7.61161	Morbidity count	35	Male	5	90th centile	Mortality (all-cause)	Multimorbidity	NA
1825	6.74053	6.07719	7.46125	Charlson index	66	Male	2	90th centile	Mortality (all-cause)	Multimorbidity	NA
1825	6.74335	5.83263	7.76303	Frailty phenotype	51	Male	Yes	90th centile	Mortality (all-cause)	Frailty	NA
1825	6.75031	5.91544	7.67067	Frailty index	79	Male	0.25	90th centile	Mortality (all-cause)	Frailty	NA
1825	6.76922	6.0964	7.47907	Morbidity count	57	Male	5	90th centile	Mortality (all-cause)	Multimorbidity	NA
1825	6.81593	6.13312	7.5662	Charlson index	67	Male	2	90th centile	Mortality (all-cause)	Multimorbidity	NA
1825	6.82687	5.93363	7.85986	Frailty phenotype	52	Male	Yes	90th centile	Mortality (all-cause)	Frailty	NA
1825	6.8275	5.9806	7.77126	Frailty index	80	Male	0.25	90th centile	Mortality (all-cause)	Frailty	NA
1825	6.83824	6.16015	7.5701	Morbidity count	58	Male	5	90th centile	Mortality (all-cause)	Multimorbidity	NA
1825	6.8928	5.76621	8.27387	Frailty index	30	Male	0.25	90th centile	Mortality (all-cause)	Frailty	NA
1825	6.89332	6.1954	7.64826	Charlson index	68	Male	2	90th centile	Mortality (all-cause)	Multimorbidity	NA
1825	6.89562	6.08122	7.82712	Morbidity count	34	Male	5	90th centile	Mortality (all-cause)	Multimorbidity	NA
1825	6.90993	6.22901	7.66621	Morbidity count	59	Male	5	90th centile	Mortality (all-cause)	Multimorbidity	NA
1825	6.91002	5.98146	7.97264	Frailty phenotype	53	Male	Yes	90th centile	Mortality (all-cause)	Frailty	NA
1825	6.92217	5.98983	8.00082	Charlson index	32	Male	2	90th centile	Mortality (all-cause)	Multimorbidity	NA
1825	6.97263	6.25034	7.75998	Charlson index	69	Male	2	90th centile	Mortality (all-cause)	Multimorbidity	NA
1825	6.98413	6.28289	7.7352	Morbidity count	60	Male	5	90th centile	Mortality (all-cause)	Multimorbidity	NA
1825	6.99277	6.05784	8.07013	Frailty phenotype	54	Male	Yes	90th centile	Mortality (all-cause)	Frailty	NA
1825	7.05383	6.31322	7.86979	Charlson index	70	Male	2	90th centile	Mortality (all-cause)	Multimorbidity	NA
1825	7.06071	6.35941	7.82352	Morbidity count	61	Male	5	90th centile	Mortality (all-cause)	Multimorbidity	NA
1825	7.07511	6.11992	8.16921	Frailty phenotype	55	Male	Yes	90th centile	Mortality (all-cause)	Frailty	NA
1825	7.09536	6.18016	8.10714	Morbidity count	33	Male	5	90th centile	Mortality (all-cause)	Multimorbidity	NA
1825	7.13687	6.38613	7.97539	Charlson index	71	Male	2	90th centile	Mortality (all-cause)	Multimorbidity	NA
1825	7.13954	6.41353	7.93868	Morbidity count	62	Male	5	90th centile	Mortality (all-cause)	Multimorbidity	NA
1825	7.157	6.2034	8.23404	Frailty phenotype	56	Male	Yes	90th centile	Mortality (all-cause)	Frailty	NA
1825	7.19084	6.13735	8.42583	Charlson index	31	Male	2	90th centile	Mortality (all-cause)	Multimorbidity	NA
1825	7.22051	6.48901	8.0092	Morbidity count	63	Male	5	90th centile	Mortality (all-cause)	Multimorbidity	NA
1825	7.22171	6.44917	8.09627	Charlson index	72	Male	2	90th centile	Mortality (all-cause)	Multimorbidity	CCI = 2
1825	7.23844	6.25707	8.37124	Frailty phenotype	57	Male	Yes	90th centile	Mortality (all-cause)	Frailty	NA
1825	7.3035	6.55322	8.1254	Morbidity count	64	Male	5	90th centile	Mortality (all-cause)	Multimorbidity	NA
1825	7.30832	6.52685	8.18556	Charlson index	73	Male	2	90th centile	Mortality (all-cause)	Multimorbidity	NA
1825	7.31941	6.31389	8.46903	Frailty phenotype	58	Male	Yes	90th centile	Mortality (all-cause)	Frailty	NA
1825	7.34014	6.33175	8.49886	Morbidity count	32	Male	5	90th centile	Mortality (all-cause)	Multimorbidity	NA
1825	7.38842	6.62995	8.22775	Morbidity count	65	Male	5	90th centile	Mortality (all-cause)	Multimorbidity	NA
1825	7.39667	6.58525	8.29128	Charlson index	74	Male	2	90th centile	Mortality (all-cause)	Multimorbidity	NA
1825	7.39989	6.39088	8.57502	Frailty phenotype	59	Male	Yes	90th centile	Mortality (all-cause)	Frailty	NA
1825	7.47518	6.69733	8.33751	Morbidity count	66	Male	5	90th centile	Mortality (all-cause)	Multimorbidity	NA
1825	7.47986	6.44976	8.63281	Frailty phenotype	60	Male	Yes	90th centile	Mortality (all-cause)	Frailty	NA
1825	7.48673	6.65032	8.39084	Charlson index	75	Male	2	90th centile	Mortality (all-cause)	Multimorbidity	NA
1825	7.51561	6.29824	8.95946	Charlson index	30	Male	2	90th centile	Mortality (all-cause)	Multimorbidity	NA
1825	7.55933	6.53297	8.76796	Frailty phenotype	61	Male	Yes	90th centile	Mortality (all-cause)	Frailty	NA
1825	7.5637	6.75947	8.45496	Morbidity count	67	Male	5	90th centile	Mortality (all-cause)	Multimorbidity	NA
1825	7.57847	6.72098	8.53576	Charlson index	76	Male	2	90th centile	Mortality (all-cause)	Multimorbidity	NA
1825	7.63828	6.57483	8.88909	Frailty phenotype	62	Male	Yes	90th centile	Mortality (all-cause)	Frailty	NA
1825	7.64021	6.47111	8.97894	Morbidity count	31	Male	5	90th centile	Mortality (all-cause)	Multimorbidity	NA
1825	7.65391	6.83941	8.56922	Morbidity count	68	Male	5	90th centile	Mortality (all-cause)	Multimorbidity	NA
1825	7.67187	6.79508	8.62652	Charlson index	77	Male	2	90th centile	Mortality (all-cause)	Multimorbidity	NA
1825	7.71671	6.59202	8.98392	Frailty phenotype	63	Male	Yes	90th centile	Mortality (all-cause)	Frailty	NA
1825	7.74574	6.90829	8.6468	Morbidity count	69	Male	5	90th centile	Mortality (all-cause)	Multimorbidity	NA
1825	7.76691	6.85113	8.78538	Charlson index	78	Male	2	90th centile	Mortality (all-cause)	Multimorbidity	NA
1825	7.7946	6.71287	9.08225	Frailty phenotype	64	Male	Yes	90th centile	Mortality (all-cause)	Frailty	NA
1825	7.83911	6.97941	8.76758	Morbidity count	70	Male	5	90th centile	Mortality (all-cause)	Multimorbidity	NA
1825	7.86357	6.93604	8.88943	Charlson index	79	Male	2	90th centile	Mortality (all-cause)	Multimorbidity	NA
1825	7.87195	6.72886	9.19951	Frailty phenotype	65	Male	Yes	90th centile	Mortality (all-cause)	Frailty	NA
1825	7.93398	7.05167	8.90123	Morbidity count	71	Male	5	90th centile	Mortality (all-cause)	Multimorbidity	NA
1825	7.94876	6.75532	9.28883	Frailty phenotype	66	Male	Yes	90th centile	Mortality (all-cause)	Frailty	NA
1825	7.96183	6.99967	9.01861	Charlson index	80	Male	2	90th centile	Mortality (all-cause)	Multimorbidity	NA
1825	8.00902	6.70415	9.57484	Morbidity count	30	Male	5	90th centile	Mortality (all-cause)	Multimorbidity	NA
1825	8.02502	6.80851	9.41089	Frailty phenotype	67	Male	Yes	90th centile	Mortality (all-cause)	Frailty	NA
1825	8.03029	7.11708	9.00065	Morbidity count	72	Male	5	90th centile	Mortality (all-cause)	Multimorbidity	Count = 5
1825	8.10073	6.87412	9.55474	Frailty phenotype	68	Male	Yes	90th centile	Mortality (all-cause)	Frailty	NA
1825	8.12799	7.21532	9.1495	Morbidity count	73	Male	5	90th centile	Mortality (all-cause)	Multimorbidity	NA
1825	8.1759	6.90168	9.63681	Frailty phenotype	69	Male	Yes	90th centile	Mortality (all-cause)	Frailty	NA
1825	8.22703	7.29113	9.25118	Morbidity count	74	Male	5	90th centile	Mortality (all-cause)	Multimorbidity	NA
1825	8.25051	6.94229	9.78348	Frailty phenotype	70	Male	Yes	90th centile	Mortality (all-cause)	Frailty	NA
1825	8.32457	6.97094	9.87957	Frailty phenotype	71	Male	Yes	90th centile	Mortality (all-cause)	Frailty	NA
1825	8.32736	7.37006	9.37867	Morbidity count	75	Male	5	90th centile	Mortality (all-cause)	Multimorbidity	NA
1825	8.39807	7.00094	10.0201	Frailty phenotype	72	Male	Yes	90th centile	Mortality (all-cause)	Frailty	Frail
1825	8.42895	7.44462	9.52919	Morbidity count	76	Male	5	90th centile	Mortality (all-cause)	Multimorbidity	NA
1825	8.47103	7.0674	10.1426	Frailty phenotype	73	Male	Yes	90th centile	Mortality (all-cause)	Frailty	NA
1825	8.53175	7.53375	9.68154	Morbidity count	77	Male	5	90th centile	Mortality (all-cause)	Multimorbidity	NA
1825	8.54343	7.0837	10.3041	Frailty phenotype	74	Male	Yes	90th centile	Mortality (all-cause)	Frailty	NA
1825	8.61528	7.11405	10.4084	Frailty phenotype	75	Male	Yes	90th centile	Mortality (all-cause)	Frailty	NA
1825	8.63573	7.60074	9.77917	Morbidity count	78	Male	5	90th centile	Mortality (all-cause)	Multimorbidity	NA
1825	8.68658	7.14097	10.5604	Frailty phenotype	76	Male	Yes	90th centile	Mortality (all-cause)	Frailty	NA
1825	8.74086	7.64747	9.93433	Morbidity count	79	Male	5	90th centile	Mortality (all-cause)	Multimorbidity	NA
1825	8.75734	7.15747	10.6477	Frailty phenotype	77	Male	Yes	90th centile	Mortality (all-cause)	Frailty	NA
1825	8.82755	7.15215	10.8495	Frailty phenotype	78	Male	Yes	90th centile	Mortality (all-cause)	Frailty	NA
1825	8.8471	7.72269	10.073	Morbidity count	80	Male	5	90th centile	Mortality (all-cause)	Multimorbidity	NA
1825	8.89722	7.22134	10.98	Frailty phenotype	79	Male	Yes	90th centile	Mortality (all-cause)	Frailty	NA
1825	8.96635	7.1814	11.0989	Frailty phenotype	80	Male	Yes	90th centile	Mortality (all-cause)	Frailty	NA
